# Supplementary material for: Multinucleation resets human macrophages for specialized functions at the expense of their identity
Source: EMBO Rep. 2023 Jan 4;24(3):e56310. doi: 10.15252/embr.202256310 (PMC9986822; doi:10.15252/embr.202256310)
Supplement: Supplementary file 2 — Dataset EV1 [file EMBR-24-e56310-s012.xlsx]

## Sheet: up mono_IFNg
Dataset EV1. RNA-seq comparison between munonucleated IFNg- and IL-4-differentiated human macrophages. Transcripts up-regulated in mononucleated IFNg-differentiated macrophages
Gene name	LogFc	Padj
ANKRD22	7.96903	2.46391e-16
CXCL10	7.75518	2.14467e-06
GBP5	7.62835	4.44329e-155
ETV7	7.57835	2.10924e-19
CD38	7.54236	1.65805e-14
CXCL9	7.44761	6.26197e-16
LGALS17A	7.38206	9.08751e-13
FCGR1A	7.07823	9.84401e-28
CLEC4E	6.91645	5.5147e-60
AIM2	6.90561	6.85747e-22
GPBAR1	6.80802	1.56995e-14
C1R	6.57376	3.77566e-17
IFI27	6.55704	1.18458e-40
SERPING1	6.53471	1.51931e-92
FAM26F	6.39446	1.90309e-23
GBP7	6.31645	3.10949e-05
CLEC4D	6.30708	1.56201e-11
FCGR1B	6.22757	3.69796e-17
TNFSF10	6.15472	6.44624e-19
GCH1	6.1354	2.32686e-21
CYBB	6.10522	1.04279e-97
SEPT4	6.08558	2.06726e-10
RARRES3	6.01845	9.03167e-43
GRIN3A	5.94773	8.46292e-21
GBP4	5.90002	1.38532e-66
APOBEC3A	5.81529	3.16855e-27
BPI	5.76798	5.70552e-22
RP11-482G13.1	5.73133	3.86927e-08
CFH	5.65328	8.03981e-07
NCF1B	5.6005	1.82395e-08
IFI44L	5.57089	3.2875e-11
LINC00937	5.53789	5.80568e-12
OSBP2	5.51957	1.35634e-10
HLA-DOA	5.50423	1.7711e-22
OR2A9P	5.45195	8.92304e-07
TSPAN9	5.44305	1.56448e-09
LINC00996	5.35688	2.87555e-07
ADAM28	5.2834	4.21578e-44
TMEM229B	5.22947	7.73852e-11
TNF	5.19816	2.85857e-08
NUPR1	5.15106	1.13443e-29
APOBEC3D	5.14701	2.59739e-15
GIMAP7	5.13305	9.9948e-24
SECTM1	5.02475	4.45906e-18
RP11-10J5.1	5.02054	2.37399e-10
CLGN	4.96512	3.05523e-06
FAM81A	4.94844	7.84636e-11
PLEKHG3	4.92464	2.45429e-08
ADAMDEC1	4.91527	1.54751e-37
CCDC162P	4.91245	8.87508e-06
RASGRF1	4.89285	8.19064e-06
APOL3	4.88243	1.0692e-24
IL31RA	4.86264	3.25151e-06
HAPLN3	4.85193	5.85691e-11
IFITM3	4.75216	3.95218e-60
ALDH1A1	4.68195	1.85021e-10
IFIT3	4.66064	5.11212e-46
TBX21	4.61206	6.911e-09
NCF1	4.59979	6.24643e-14
GIMAP6	4.59609	1.30267e-16
TBXA2R	4.57532	4.43211e-06
PYHIN1	4.5545	8.50973e-07
KLHDC7B	4.52324	1.38249e-08
PROCR	4.51741	3.936e-06
P2RY14	4.50819	0.00022362
FAM124A	4.49737	2.9183e-12
LRRK2	4.44866	1.98593e-41
CXCL8	4.43339	8.45215e-08
ITK	4.43187	3.22041e-05
PTGDS	4.41039	1.19559e-17
GBP1P1	4.38488	2.78877e-41
GBP1	4.38371	1.98593e-41
NCF1C	4.3445	4.5766e-11
SLC2A12	4.28433	2.03254e-07
MAP3K7CL	4.27907	1.86819e-10
CMPK2	4.27479	8.94798e-28
PMFBP1	4.26863	1.62327e-15
IL15RA	4.2375	5.81136e-05
MYEOV	4.22176	3.44189e-08
SPON2	4.19636	3.68996e-12
ANO5	4.18024	2.87316e-08
GVINP1	4.16877	2.94758e-19
C1QB	4.13687	2.87316e-08
ANKRD1	4.09684	0.000115049
PDGFRA	4.06075	8.04449e-12
TLR7	4.0523	0.000446695
SIGLEC1	4.05037	0.000353984
FAM213A	4.02261	9.9964e-53
IFIT1	4.00442	1.68299e-14
IFI6	4.00241	4.61407e-39
STAT1	3.98319	1.51741e-107
GLT1D1	3.97269	2.20268e-25
CYSLTR2	3.96084	1.19176e-06
NCAM1	3.94839	2.20098e-10
C1S	3.94221	7.21527e-15
ELAVL4	3.91376	2.78685e-12
GIMAP8	3.90877	2.35911e-25
CDCA2	3.87843	1.82782e-07
RP4-545C24.1	3.87655	2.66276e-05
TRIM2	3.8633	3.85621e-06
VAMP5	3.83388	7.94003e-41
P2RX7	3.79489	2.73445e-65
TEX14	3.74187	1.05132e-15
RSAD2	3.71228	1.43724e-21
BATF2	3.704	3.47705e-10
APBB1	3.69223	5.57766e-08
CARD16	3.68241	4.38479e-17
C1orf228	3.62397	9.89418e-07
CD96	3.62281	0.00100698
VNN2	3.62183	8.58649e-07
LGALS3BP	3.5761	4.09479e-68
ARHGEF5	3.57504	7.79804e-06
CPED1	3.57107	5.96891e-10
NIPAL4	3.56791	1.52968e-05
APOL4	3.55835	4.54136e-05
GIMAP1	3.54449	1.08626e-08
ASPHD2	3.54325	7.78313e-15
USP30-AS1	3.54266	8.8169e-23
ASRGL1	3.53676	6.7532e-26
ERAP2	3.5273	0.00169986
METTL7B	3.52562	1.14497e-10
MPZL2	3.51684	6.58083e-07
PLSCR1	3.50153	2.30935e-12
TEAD2	3.49904	0.000189207
EFR3B	3.49683	6.64282e-05
SNX10	3.49567	3.37979e-35
SLAMF6	3.4807	6.31263e-06
CA11	3.48051	3.54058e-36
SLC44A2	3.47836	2.59459e-33
C1QA	3.46256	7.02783e-07
CASP1	3.46057	6.11168e-23
IRF1	3.45103	2.27957e-58
SLC25A23	3.44306	4.66817e-09
ITGB7	3.4325	2.18751e-27
P2RY6	3.42371	3.92299e-11
WLS	3.41817	1.14234e-06
MX1	3.40682	1.83906e-20
KCNMA1	3.38487	0.00309335
FAM65B	3.35953	1.10983e-07
APOL6	3.35881	1.8758e-44
VSIG4	3.34297	1.67215e-06
WARS	3.34261	7.02002e-36
XAF1	3.33864	5.59983e-55
SNTB1	3.30543	2.19664e-27
TNFSF15	3.28881	6.66925e-07
RPL32P1	3.28255	5.94712e-05
IGF2BP3	3.27531	2.96944e-10
DLEU7	3.25481	0.000114322
MYBPH	3.24501	4.03966e-06
TRPM2	3.2196	2.2104e-15
LYSMD2	3.2154	9.47828e-08
C1orf21	3.20647	5.9831e-16
LYNX1	3.20171	8.72805e-06
TCN2	3.19652	4.68326e-31
TLN2	3.1833	4.24834e-14
MLLT3	3.17567	4.54073e-06
CD48	3.17508	2.28115e-15
NEDD9	3.1684	9.08349e-14
LMNB1	3.15411	4.95736e-16
RHOU	3.15164	1.29573e-13
IFIT2	3.13501	2.27203e-13
RASL11B	3.13167	0.00015849
BAALC	3.12389	6.33919e-06
EPSTI1	3.11228	5.29855e-14
PTGS2	3.1068	3.65726e-05
TMOD2	3.10447	5.98531e-07
CHI3L1	3.08415	1.64331e-20
SLAMF8	3.07915	4.57466e-19
CMKLR1	3.06924	0.000333397
STS	3.06686	7.8311e-22
MCTP1	3.01977	2.01258e-18
TNNT1	3.00974	0.000522864
DHCR24	2.998	5.12142e-06
LAT2	2.99593	1.78252e-05
CD3G	2.96971	0.0113694
ANKRD29	2.96699	3.70197e-10
PIGR	2.96103	0.000202845
PTAFR	2.93917	6.11312e-06
PADI2	2.93518	5.88508e-13
HPGD	2.93282	0.00130494
SIRPB2	2.93174	0.00449189
ALPK3	2.93149	0.00218436
LRRCC1	2.92542	7.79183e-11
MIR3945HG	2.92175	1.93279e-08
GBP2	2.91372	1.78519e-54
COL11A2	2.90872	0.00554262
COL8A2	2.89902	6.81201e-14
TAGAP	2.89198	6.94003e-06
IL1B	2.8893	0.00211307
TAP1	2.88715	2.73683e-41
EFCAB2	2.8852	2.15426e-12
KCP	2.86006	4.17398e-09
NT5C3B	2.8548	2.66442e-06
MT1G	2.85473	2.67504e-06
AXL	2.85467	0.000688476
SSPN	2.83619	1.58475e-17
PAK1	2.81846	5.72407e-37
BST1	2.8104	9.90372e-11
IDO1	2.78192	0.000256138
ADM2	2.7799	1.10682e-06
DRAXIN	2.76111	0.00011079
CLEC2B	2.7495	3.19008e-16
SFXN2	2.7476	1.31949e-06
FCMR	2.74661	3.57201e-21
PDE4B	2.74479	2.33243e-09
C1QC	2.72717	0.00489031
EMILIN1	2.72567	1.58877e-10
LINC00900	2.71313	1.18477e-05
CXCL2	2.69985	0.0174712
CIITA	2.69776	3.03559e-18
MT2A	2.69449	9.60833e-16
GIMAP4	2.68251	2.99734e-13
DUSP6	2.66082	2.11442e-10
DDX60	2.66042	6.64654e-28
C5	2.65609	1.78347e-11
ARHGAP15	2.64937	3.4006e-10
KCNJ5	2.64041	2.88344e-08
SERPINA1	2.63832	2.93408e-09
PAG1	2.63511	5.28592e-25
FAIM2	2.6315	0.00552749
SP140	2.63097	6.21767e-21
FPR2	2.61633	0.00344736
FPR1	2.61508	6.91289e-05
SUSD3	2.60819	5.09036e-07
PLEKHF1	2.60226	2.72257e-09
SERPINB9P1	2.59652	0.0117066
ME1	2.58744	2.25952e-10
TFCP2L1	2.58656	0.000355412
LTB	2.57287	1.35653e-05
SCPEP1	2.52953	8.55507e-21
FAM225A	2.5239	4.46106e-08
FAM134B	2.51324	6.20139e-09
FANCE	2.51316	3.05423e-11
NLRP3	2.50685	0.000854346
VAV3	2.50485	1.10115e-16
TRPV4	2.5039	6.31263e-06
MVB12B	2.49832	3.72144e-07
C1RL	2.4946	3.74231e-08
CPE	2.48713	0.000195951
AIF1	2.48626	0.000347422
KREMEN1	2.4851	3.10631e-19
ZCCHC24	2.48254	1.20626e-05
SYTL3	2.48069	4.27777e-08
IFITM2	2.47551	8.82715e-13
CDKN2B	2.4718	0.000279602
CLEC5A	2.4702	0.00727566
TCF7L1	2.46955	0.0304819
FYB	2.46209	9.95078e-59
HSPA6	2.45946	0.00456687
RP11-44K6.2	2.45788	0.0258197
SLAMF7	2.45583	8.66113e-11
JAKMIP2	2.45188	2.6158e-12
MIAT	2.45137	0.000507094
PGBD5	2.44943	0.000875455
GPR84	2.44394	0.000681643
CCDC88C	2.44371	1.20557e-13
NME7	2.44265	0.000830482
RGS3	2.42189	7.50994e-10
FCN1	2.41082	4.28507e-05
CES1P1	2.4105	0.0265724
HIVEP2	2.40482	7.7963e-12
TIFA	2.40193	5.37615e-15
HLA-DQA1	2.39983	0.011424
HERC5	2.39311	2.74064e-06
GIMAP2	2.38999	4.04459e-07
MT1H	2.3894	4.6046e-08
FCGR2A	2.38851	0.00197559
CLDN7	2.38783	8.34308e-11
PHGDH	2.38628	2.87098e-09
ISG15	2.3853	3.76816e-14
TRIB3	2.37882	3.68036e-05
FAM92A1	2.37656	9.15881e-08
GAPLINC	2.37419	0.000577574
TLR1	2.3714	3.33683e-26
TAP2	2.37116	1.13765e-42
PSAT1	2.36787	3.07595e-10
HTRA4	2.35652	3.76516e-06
ARHGAP24	2.35308	4.54305e-07
ZNF467	2.35083	0.000637595
NAALADL1	2.34239	0.000139252
TNFAIP2	2.33931	2.90673e-18
SDS	2.33557	1.56645e-10
SCD	2.32288	2.34244e-12
TRIM22	2.32242	3.27997e-12
EPHA1-AS1	2.32042	0.000466704
IFI44	2.31735	2.24873e-10
DENND3	2.31362	6.04112e-10
COLQ	2.30696	5.27608e-05
RP4-639J15.3	2.29982	6.26691e-05
LILRB2	2.29311	2.53037e-09
PSMB9	2.28849	5.51396e-23
KCNMB1	2.28654	0.00427214
DBN1	2.28459	0.0105602
PSME2P2	2.26435	1.64842e-09
RP11-248J23.6	2.26361	0.000145085
OAS2	2.26312	6.35405e-17
HLA-DMB	2.25932	2.49587e-20
TM4SF19	2.25675	2.25311e-06
LDLR	2.25257	1.69836e-09
CDA	2.24974	1.01572e-13
ST8SIA4	2.24708	2.33925e-07
ITGBL1	2.24426	0.0247048
LST1	2.22963	2.72257e-09
IFI35	2.22491	2.16201e-17
SLC1A4	2.21765	1.63441e-18
HLA-DPA1	2.21596	3.29634e-08
MDK	2.21541	4.67965e-13
KCNE3	2.21462	3.41202e-15
PKD2L1	2.20856	1.63192e-06
ASCL2	2.20826	1.27892e-07
LIMK2	2.208	6.96778e-15
KCNJ2	2.20696	2.49684e-07
AC138517.4	2.20544	4.3315e-07
ASAP2	2.20486	1.09251e-06
HLA-DPB1	2.19964	4.92965e-26
ITGA7	2.1996	9.15827e-06
HVCN1	2.19236	8.78311e-18
PAQR8	2.19139	2.93208e-16
MB21D1	2.18648	2.87196e-06
PARP9	2.185	2.06384e-22
IQGAP2	2.17659	4.67976e-16
GPR150	2.17634	1.06928e-05
APOL1	2.16817	3.64642e-13
LHFPL2	2.16518	1.57504e-15
MIR503HG	2.16516	0.00240719
C2	2.16439	5.84629e-12
RP11-126K1.6	2.15329	0.00366459
S100A8	2.14265	0.00302881
NES	2.14245	0.0206602
DTNB	2.13729	0.00010978
SPTBN1	2.1333	1.72004e-08
IER3	2.12366	2.11929e-10
NOD2	2.121	0.000163798
IFI16	2.11838	4.78599e-18
SDC3	2.11625	4.40867e-08
SARDH	2.11543	2.68685e-05
GBP3	2.11402	1.31274e-05
TMEM158	2.10873	1.84653e-05
SLC6A12	2.09722	3.10019e-17
S100A9	2.09671	4.90752e-14
AKAP7	2.09389	2.03254e-07
TSHZ3	2.09226	3.51245e-05
PSME2	2.08761	1.47789e-24
VNN1	2.08695	0.000979084
IKBKE	2.08376	8.26916e-18
SAMD9L	2.08258	1.55171e-08
TBC1D30	2.07532	3.21897e-05
CADM1	2.0727	9.18391e-05
FRG1BP	2.06888	4.27473e-08
HEXIM2	2.06737	1.65972e-07
TNS2	2.06588	0.00168869
GLRX	2.06581	1.44293e-12
BLNK	2.06336	3.47272e-08
BCL2A1	2.0548	8.56589e-15
PDLIM2	2.05228	6.34992e-10
CASP4	2.04897	1.02702e-14
FAM107A	2.04032	2.20083e-06
BBS12	2.03751	0.000337926
LINC00173	2.03604	0.00681354
ASPHD1	2.03331	1.40554e-05
SLC30A3	2.03193	0.00754146
CCL3L3	2.02498	0.00639535
LINC01358	2.01639	0.0158429
FCGR3A	2.01599	0.0320068
FTH1P15	2.01228	8.2729e-05
LCP2	2.00606	1.34584e-21
EVI2A	2.00042	1.66407e-08
GSAP	1.99949	1.76013e-08
FAM177B	1.99882	3.0814e-11
RP3-473L9.4	1.99869	0.00607785
PPARD	1.99849	1.01247e-09
MYO1D	1.9957	0.00592517
GMPR	1.99508	5.99029e-06
RP5-899E9.1	1.99358	0.00101996
LINC01125	1.98985	0.000993837
IRAK3	1.98927	9.74039e-10
NLRP1	1.98446	0.0033468
C15orf39	1.98067	1.31613e-11
ARAP3	1.97305	2.17616e-05
PDP1	1.97244	3.5763e-07
DUSP7	1.97	7.38862e-07
PLCL2	1.96898	1.40391e-15
RP11-705C15.2	1.96752	0.000161818
ZC4H2	1.96594	0.00639535
RP11-876N24.3	1.96577	0.000168039
BANK1	1.96545	0.00913963
PROC	1.96523	0.00610248
GCNT1	1.96272	0.000589449
MT1E	1.96113	7.61623e-06
TYMP	1.95926	1.40736e-20
SLFN11	1.95568	1.26421e-07
BTN3A3	1.95387	2.66643e-14
LGALS2	1.95349	0.018064
STOM	1.94865	8.87357e-11
P2RX1	1.94669	4.07963e-08
NT5M	1.94641	0.0183203
CRTAM	1.94319	6.1134e-16
RINL	1.94234	7.06649e-07
RNF213	1.94015	3.16855e-27
C14orf142	1.93966	2.2896e-10
SLC8A1	1.93935	1.76728e-11
CCND1	1.93864	4.16897e-05
IFIH1	1.93561	2.66173e-16
CENPJ	1.93423	5.14879e-14
SOD2	1.92863	1.28092e-11
IFIT5	1.92695	2.60224e-08
KANK1	1.92433	2.02221e-06
RASGRP4	1.92067	0.00247798
SPOCK2	1.91947	0.0103619
RTP4	1.9157	1.8308e-07
TRIM21	1.91227	3.7712e-13
STAT2	1.90395	2.06114e-20
NHS	1.89391	0.0427924
TCF7L2	1.89315	1.05448e-17
AC093627.10	1.88344	1.51136e-06
GK	1.88272	1.70283e-07
THRB	1.87783	0.0101202
ENTPD1	1.87366	2.88022e-12
INPP4A	1.86992	7.42377e-11
KLHL6	1.86981	1.93646e-20
STARD4	1.8682	1.19239e-15
FCER1G	1.86511	1.05859e-13
MEF2C	1.8651	0.00100698
LAYN	1.86147	0.000987599
GTF2IP4	1.85627	0.00948349
FHAD1	1.85615	2.37654e-06
S100Z	1.85414	0.0164543
C16orf45	1.85109	0.00483178
BTN3A1	1.85048	9.30895e-15
SLITRK4	1.84075	4.6046e-08
OAF	1.83365	1.86986e-05
SAMD4A	1.83114	1.69373e-08
ANK2	1.82806	0.00101453
STX11	1.82123	1.22292e-09
IL18BP	1.81837	7.09392e-07
ETV5	1.80973	0.00180485
IGFLR1	1.8063	0.00145814
UBE2L6	1.80542	6.08686e-28
ZDHHC14	1.80419	1.29583e-06
SSTR2	1.80086	2.01928e-07
HFE	1.80075	0.00335985
PARP14	1.80066	4.8363e-17
GCHFR	1.79382	1.3758e-10
AGPAT5	1.79214	2.41834e-14
ROBO3	1.79075	1.55171e-08
SERPINI1	1.78905	0.00109763
TLR6	1.78466	1.34252e-14
ITPKC	1.77818	7.59046e-05
STMN2	1.774	0.011943
SACS	1.7642	3.18907e-07
SLC23A2	1.76267	1.17637e-33
RP11-218M22.1	1.75608	0.000118658
C10orf54	1.75492	1.73794e-08
FIGNL1	1.75456	1.75523e-05
CDC42EP1	1.75447	0.00319401
PRAM1	1.75359	6.59602e-11
MNDA	1.74954	5.76814e-09
CD300LF	1.74736	4.78158e-16
MARC1	1.74255	8.37276e-05
PFKFB3	1.73959	6.84955e-11
GPR155	1.73608	5.20079e-05
ITGAL	1.73563	3.64455e-06
CLEC2D	1.73562	4.23561e-06
LAP3	1.7349	3.52318e-09
FZD1	1.73055	0.00213043
RPS6KA5	1.72399	0.000211503
SCO2	1.7217	9.28127e-15
MSMO1	1.71875	0.000441364
BLM	1.71482	0.00238937
NFKBIZ	1.7144	0.000665939
SLC2A5	1.71217	0.0294398
APOBEC3F	1.70841	3.56217e-05
SMIM10	1.70793	0.0279856
HDAC4	1.69917	0.000375817
PARP3	1.69503	8.91154e-09
MLXIPL	1.69282	0.0109786
LPAR6	1.68381	1.42011e-06
SLC22A15	1.68213	1.88682e-06
CRISPLD2	1.68024	0.0106699
ADRB2	1.67899	0.0112039
OPLAH	1.67712	0.000120903
ZFP64	1.67366	0.000193281
ITM2B	1.67019	8.82877e-22
CTSK	1.66999	0.000385171
CXorf21	1.66639	1.78472e-05
ICAM1	1.66409	3.44424e-07
IQCH-AS1	1.66293	0.0117292
MLPH	1.66274	0.00400117
RHBDF1	1.66192	9.64626e-06
FGFR1	1.66134	0.000137356
ARPIN	1.65644	9.54819e-06
RAB39A	1.65566	0.0110043
CCDC102B	1.65438	0.000190714
RAB3IL1	1.64944	0.0194625
DDX10P1	1.64846	0.00285094
SLC2A9	1.64588	0.000175018
C5AR1	1.6452	1.9292e-05
PTPRC	1.64422	1.60543e-13
MMP9	1.64299	8.78311e-08
NR1H3	1.64285	8.84054e-13
TBC1D2	1.64223	8.99527e-11
ACVR1B	1.64103	8.79545e-08
PLXNC1	1.63983	5.4526e-07
MX2	1.63821	3.49975e-08
DTX3L	1.63583	2.44142e-15
NOS1AP	1.62566	0.0117481
DHRS4	1.62552	0.00473358
DDIT4L	1.62334	0.0107388
RHOBTB2	1.62216	2.99023e-05
CCDC149	1.61514	5.58793e-07
SH3RF1	1.6149	3.53312e-05
LONRF1	1.60311	2.11381e-07
LACC1	1.59964	2.25644e-05
DRAM1	1.59728	2.46724e-16
MAP1B	1.59677	6.96474e-05
ISG20	1.59478	0.0167868
FTH1P20	1.59381	0.000865948
SPATA13	1.59038	2.89499e-07
CDS1	1.58966	2.32677e-05
MIR762HG	1.58964	0.00130935
RFPL1S	1.58795	0.0119048
CPD	1.58436	4.03229e-13
PANX1	1.57942	1.31676e-07
TMEM65	1.57852	4.09156e-08
TLR2	1.57751	0.000301528
RP11-876N24.4	1.57709	0.0111693
LAP3P2	1.57658	0.000541096
MEI1	1.57604	2.57787e-05
HLA-DRA	1.57554	4.19942e-13
CALCOCO2	1.56898	7.13866e-17
RP11-121A8.1	1.56887	0.00563319
C19orf38	1.56782	5.07706e-19
TAF4B	1.56676	0.0294609
RP11-545I5.3	1.56399	0.00219426
FAM122C	1.56368	0.012368
DDHD1	1.56317	1.14496e-09
SASH1	1.55808	0.000538879
ALDH5A1	1.55804	4.06049e-10
NCK1-AS1	1.55529	0.000513707
TRG-AS1	1.55501	0.000340286
TNS1	1.55459	1.12399e-07
RND3	1.55323	0.00475725
DOCK4	1.55001	1.57432e-08
PSME1	1.54787	9.50786e-24
MSRB2	1.54496	4.82312e-07
NCOA4	1.54486	2.21326e-21
DFNA5	1.54172	1.96973e-10
SP110	1.54065	2.62679e-18
ARHGAP6	1.54054	0.0133565
WWC3	1.53976	1.7998e-06
NUDT6	1.53897	0.00260214
NFAM1	1.53889	0.000127222
MAP3K5	1.53845	7.54409e-12
RHBDF2	1.53746	2.89266e-15
UBE2D1	1.53724	8.94402e-09
CIR1	1.53452	3.96262e-05
GOLGA2P5	1.53238	0.0303943
SEZ6L2	1.53176	0.00105384
FRG1EP	1.52439	0.0174629
CHAC1	1.51845	0.00188087
SLC1A5	1.51814	2.22515e-11
CD84	1.5172	8.56821e-07
TMEM138	1.51425	2.80258e-10
EVI2B	1.51282	6.00254e-12
HLA-DMA	1.51173	7.60446e-11
EPHB6	1.50993	0.00144688
CD37	1.50565	1.78438e-16
ST3GAL5	1.50542	1.59963e-13
ATP13A2	1.50208	0.000600745
DNASE2	1.50128	6.20139e-09
SEMA4D	1.49496	0.000145116
CHST15	1.49476	1.8167e-06
OTUD7B	1.49277	0.0341116
RAD51AP1	1.49146	1.02234e-05
NAMPTP1	1.49115	0.0495115
F3	1.49062	0.00372716
SLC22A18AS	1.49053	0.0157649
HEBP1	1.48854	5.33943e-12
PIK3R3	1.48681	0.00367015
XRN1	1.48572	1.183e-15
CD72	1.4842	0.0196427
LINC01176	1.48285	0.00849492
FBXO10	1.48263	0.0225066
LAPTM5	1.48195	9.08675e-10
CLIP2	1.48125	0.00486046
OTOA	1.47209	0.0042547
AGTRAP	1.47114	1.18419e-09
HELZ2	1.4702	5.06144e-09
PTK2B	1.46711	6.24632e-11
SLC9A1	1.46643	3.70689e-13
RP11-334C17.5	1.46161	1.36302e-06
SH3BP2	1.46135	2.47771e-09
SNX24	1.46129	9.59814e-08
GLUL	1.45656	5.47011e-05
MT1X	1.45577	0.00848027
EMP1	1.45572	0.000287407
APOBEC3G	1.45355	2.51006e-10
ACSL4	1.45255	2.51006e-10
HLA-F	1.44781	1.81208e-08
TRIM69	1.44416	1.1818e-10
ACOT11	1.44167	0.0430034
RPLP0P2	1.4408	0.000426965
FAM105A	1.43654	0.00292104
STAC3	1.43277	3.25459e-05
RILPL2	1.43103	3.89083e-13
FLOT1	1.43102	2.88343e-16
L3MBTL4-AS1	1.43064	0.00695179
XPOT	1.42958	2.59099e-05
TLR8	1.4292	0.00189261
PCSK6	1.42905	0.030837
GCLC	1.42848	1.00158e-05
PSTPIP2	1.42581	4.81917e-05
RALA	1.42476	2.58121e-13
SPTLC2	1.4243	3.95756e-10
MAX	1.42251	2.22475e-14
PNKD	1.42006	8.44336e-09
RASAL3	1.41935	0.00724818
RP11-473M20.9	1.4186	5.16086e-07
LIMD2	1.41789	4.90223e-09
CAPN5	1.41606	0.0308033
SHISA5	1.41563	3.2233e-15
PML	1.41468	2.7091e-18
FXYD6	1.41308	0.00749733
LRRC25	1.41234	0.0048335
ITGB5	1.41074	4.44299e-08
CRAT	1.40798	3.80498e-07
CTSS	1.40608	1.71407e-14
ALDH3A2	1.40485	4.21209e-28
HLA-C	1.40466	0.00169986
MAPRE2	1.40059	2.74887e-11
GREM1	1.39981	0.00939462
IRF7	1.39903	0.00186871
LYZ	1.39846	1.32388e-07
TMCO4	1.39846	3.25614e-06
ACSL1	1.39726	4.00666e-15
NAGK	1.39688	1.61902e-08
CCPG1	1.39557	9.10281e-08
SLC7A7	1.39501	4.39415e-07
GFAP	1.39452	0.0266991
SC5D	1.39411	2.31932e-14
APOL2	1.39246	2.26716e-05
NPL	1.39067	2.64651e-09
TMEM180	1.38964	0.00149064
CYB561A3	1.3865	2.2184e-07
MLKL	1.38406	1.8167e-06
SNX18	1.38316	5.16505e-11
BCAT1	1.38215	0.000137667
C9orf91	1.37756	7.99532e-06
OSBPL3	1.3767	5.57245e-07
FMN1	1.37602	0.000614293
SMARCD3	1.37185	0.00389423
RASSF5	1.37119	3.72843e-10
ZC3HC1	1.37098	0.000483314
RP11-488C13.5	1.36893	0.00169986
TBC1D2B	1.36892	6.60016e-14
RAB27A	1.36804	3.62946e-09
SP140L	1.36606	2.89266e-15
CISD3	1.36599	0.000444276
ITGB2-AS1	1.3643	0.0234142
FES	1.36403	0.000438826
MARCH1	1.36379	1.27397e-05
CPPED1	1.36136	9.97631e-08
TMEM217	1.35738	0.000112602
C5orf56	1.35732	7.57946e-07
JAK2	1.35587	8.92497e-08
LY6E	1.35216	4.54026e-11
XKR8	1.3519	0.000865833
RMI2	1.35183	0.0257005
FBXL5	1.35102	2.93369e-10
PCNX	1.34926	1.81051e-10
AC004988.1	1.34529	0.00192021
CBFA2T3	1.34484	0.000756911
IL15	1.34479	0.00100698
DLAT	1.34423	1.8986e-07
TNFSF13B	1.34184	7.20216e-05
BDH1	1.34159	0.0317849
FADS1	1.34099	9.64303e-09
DNAJB5	1.34077	0.00607371
PYCARD	1.34065	5.0114e-20
NT5C3A	1.33636	6.12357e-08
PSMB8	1.33618	1.93069e-28
SOS1	1.33598	4.67194e-18
CYP4V2	1.33162	0.00124096
GNPTAB	1.33056	2.8103e-18
SLC28A3	1.32886	0.0247007
MCU	1.3281	2.7869e-12
LL21NC02-1C16.2	1.32609	0.00786507
CSF3R	1.32502	2.29069e-06
LIMD1	1.32441	0.000100629
DPY19L3	1.32424	5.34775e-05
MEG3	1.32102	0.0231098
RGS14	1.31778	0.00051221
NKAPL	1.31665	0.0215567
CAPS2	1.31657	0.0185846
SCAPER	1.31541	5.6982e-09
CCDC50	1.31373	3.20438e-08
NCF4	1.3125	1.85374e-05
SLFN12	1.31183	0.00757446
VAV1	1.31039	8.74886e-09
JADE2	1.30847	3.23906e-07
IFT88	1.30683	0.0228578
CTSH	1.30648	0.000213514
ZNF438	1.30647	3.58504e-14
IFI27L1	1.30135	3.32997e-05
PILRA	1.3006	1.03485e-14
ATP6V0D2	1.29832	2.79909e-05
LTA4H	1.29698	2.00444e-06
RHOBTB3	1.29514	5.92264e-06
HK2	1.29383	8.75981e-08
GSS	1.29018	1.44339e-08
ARID3B	1.29005	0.0208514
MDM1	1.28934	0.00338065
EPM2A	1.28849	0.0488584
PPARGC1B	1.28806	3.7367e-11
CAPS	1.28762	0.00106954
NACC2	1.28729	8.59687e-12
FOXO4	1.28617	2.96015e-07
PARP10	1.28301	0.0006304
ZFAND4	1.28273	0.013098
MAFB	1.28253	0.00688977
TSPAN33	1.2819	5.49187e-07
CCDC109B	1.27985	2.40872e-05
SWT1	1.27909	0.000515268
MAGEF1	1.27876	0.0226872
STARD13	1.27789	0.00672536
FRMD4B	1.27681	1.28593e-05
NLRP2	1.27118	0.0247394
CNTLN	1.26977	1.09547e-08
ZNF688	1.26965	1.06928e-05
COL23A1	1.26871	0.00395978
FUT8	1.26649	0.0271396
NMI	1.2658	1.85131e-17
RNASEH2B	1.26549	4.34302e-10
RP11-597D13.9	1.26406	0.00201062
MT-TF	1.26405	0.000871935
KLHDC8B	1.26387	2.70458e-07
SRC	1.2633	2.52269e-09
CPNE8	1.26107	0.000423466
DIXDC1	1.25914	1.03812e-05
POLE4	1.25883	5.81255e-05
C20orf194	1.25822	9.7738e-05
TSC22D3	1.25692	0.00820522
NUMB	1.25679	2.5849e-07
ZMYND15	1.25473	0.000171877
TLE3	1.2547	0.000145085
B2M	1.25392	3.27997e-12
ARHGAP9	1.25318	0.000421172
SUSD6	1.25295	6.7783e-32
ASNS	1.25197	0.000110727
ACSS1	1.24996	5.16311e-05
CYB561	1.24449	5.4526e-07
NAP1L1	1.24067	3.12097e-12
ARHGAP5	1.23946	5.18284e-05
INSIG1	1.2377	2.24845e-05
SLC30A1	1.23659	3.57491e-08
B4GALT5	1.23488	1.38579e-05
CTD-2135D7.5	1.23411	0.0190496
GPN3	1.23411	0.00381224
MOV10	1.23252	7.63815e-07
TAPBPL	1.2325	2.75966e-06
OCIAD2	1.22626	0.0498439
PCK2	1.22512	1.65596e-10
DBP	1.22414	6.35031e-05
APOBEC3C	1.22162	4.73439e-15
RAC2	1.22159	5.92809e-07
CHCHD6	1.22147	0.00202633
METTL4	1.22065	0.0155027
ABCA1	1.22055	0.000520668
PLD1	1.21998	0.00187801
ANKRD28	1.21976	6.8583e-05
OAS3	1.21758	0.000152656
NAP1L1P1	1.21562	0.000110285
SLC22A18	1.21551	4.34302e-10
ZMYM3	1.21509	0.000174344
RAB3D	1.21395	1.0204e-07
RAPGEF2	1.21277	2.79222e-05
SOX13	1.21191	6.47872e-05
CEP57L1	1.21163	3.28817e-06
ZDHHC4	1.21155	3.40028e-09
PIM1	1.21048	9.43466e-05
AUTS2	1.20787	0.0253346
LY9	1.20608	0.000586356
RAP2B	1.20307	2.21271e-05
POLB	1.20189	0.000685918
C2CD5	1.20179	0.00484398
RPARP-AS1	1.19956	0.0214712
JDP2	1.19277	0.00527721
TMEM109	1.19264	3.10158e-06
FNIP2	1.19254	1.88338e-14
FAM43A	1.19084	0.0190532
TMEM104	1.1907	0.00232729
ARPC1B	1.18581	3.13705e-07
FAM111A	1.18474	7.19621e-11
FTH1P3	1.18357	0.00861449
SMC4	1.18169	3.43068e-14
TSEN34	1.18146	2.79909e-05
IKBIP	1.18033	0.000491575
BHLHE40	1.17983	0.000680044
LINC00504	1.1797	0.0116443
RP11-303E16.2	1.17809	0.00171475
ANKRD36B	1.17785	0.0165511
KNOP1	1.17679	2.30663e-07
TTC7B	1.17675	0.00130935
C11orf45	1.17667	0.0163009
ARHGEF12	1.17533	0.000147427
SEPHS2	1.1753	0.019607
DTD2	1.17093	0.00423098
PLXDC2	1.16977	5.4864e-13
ECHDC2	1.16977	0.0110341
CYP2S1	1.16909	0.0069869
ARHGAP25	1.16897	5.09968e-07
CECR6	1.16668	0.0220489
SDSL	1.16616	0.00271864
MMAB	1.16583	0.00305074
DISC1	1.16531	0.0262987
USP6NL	1.16258	0.00243401
ASF1B	1.16219	0.0397583
KCTD9	1.16141	0.011575
TTC28	1.16135	0.0467011
DDX58	1.16035	0.00126023
PELO	1.15919	0.00154281
CASP8	1.15656	5.59349e-16
RASGEF1B	1.15629	2.74092e-08
MTHFS	1.15621	0.00303792
NLRC5	1.15559	3.21065e-05
RGS10	1.15505	1.97759e-06
MDM4	1.15347	2.7392e-05
THEM6	1.15239	0.000163866
PPP3CB-AS1	1.152	0.0119987
LIN54	1.151	0.000483314
FTH1P23	1.15002	1.26557e-10
FADS2	1.14857	0.0236097
CNTRL	1.14804	5.18062e-12
CCR1	1.14702	0.00453375
PRKCB	1.14581	3.30812e-05
C9orf40	1.14575	0.0293554
BCOR	1.14486	0.000697283
SCARB2	1.1439	3.28042e-08
HES1	1.14279	0.00253176
MESDC1	1.14208	1.15313e-05
PLEKHA2	1.14119	5.62979e-10
CCR5	1.14005	0.036218
RP11-66N24.4	1.13508	0.0247339
RCBTB2	1.13474	3.31552e-05
HLA-E	1.13199	5.66019e-06
MAN2A2	1.12972	1.21607e-06
NOD1	1.12909	0.000603823
TRANK1	1.12788	0.00883245
CEP19	1.12694	0.0111709
SPECC1	1.12671	2.78252e-07
NUMBL	1.12486	0.00203875
FAR1	1.12467	1.1717e-10
FECH	1.12466	0.000174165
FAM101B	1.12406	4.54096e-05
ST20	1.12393	0.0111085
KIAA0141	1.12373	7.5269e-06
KIAA0922	1.12068	0.0195792
RTN1	1.12036	0.00364333
GRIN2D	1.1195	0.00752327
GPR68	1.11935	0.0230142
IVNS1ABP	1.11722	1.78287e-05
TMPO	1.11556	2.63405e-05
FTH1P7	1.11539	0.00265603
ARHGAP27	1.11523	0.0001034
SOGA1	1.11401	0.000487067
ANGEL1	1.11238	3.98243e-06
NAP1L1P3	1.11222	0.0073679
TMEM140	1.11175	0.000787514
ACADM	1.10942	1.09299e-07
SH3BP5	1.10923	7.68033e-05
PELI2	1.10876	0.0245908
SMC6	1.10872	1.63052e-09
SLC12A5	1.10839	0.00792566
CTB-31N19.3	1.10794	0.0066209
FAM49A	1.10765	0.00179555
RP5-1180E21.5	1.10758	0.00571186
ZNF618	1.10304	0.0177042
ACSF3	1.1007	2.49026e-06
SQRDL	1.10046	3.59159e-11
NIF3L1	1.09962	4.3448e-06
PTPMT1	1.09951	2.46262e-05
BRCA2	1.09944	4.68613e-05
DMXL1	1.09675	8.23378e-08
ALDH1L2	1.09625	0.00727278
FTH1P4	1.0961	0.00179555
CD274	1.09509	0.000766083
HNMT	1.095	0.00019104
SESN2	1.09371	8.82117e-07
FGL2	1.09242	0.00130309
METTL9	1.09188	0.000611969
C5AR2	1.09042	0.0148776
SAP30	1.08869	3.88038e-05
PINLYP	1.08856	0.0123338
CGRRF1	1.08849	0.011093
DHRS9	1.08675	1.78579e-06
TIMELESS	1.08623	0.0159734
AKIP1	1.08582	1.00105e-06
FBXO6	1.08556	0.0159984
TBC1D31	1.08449	0.000704247
SLC43A3	1.08338	0.00632156
ARSD	1.08021	0.000594285
PHF7	1.0801	0.0309168
SLCO4C1	1.07995	0.0310274
CTDSPL	1.07826	0.00848027
TKT	1.07821	4.34302e-10
MAML2	1.07744	3.26798e-09
ORAI3	1.07653	4.35421e-05
SLC48A1	1.07649	5.23462e-05
HLA-A	1.07618	6.96281e-12
PARVG	1.07572	7.84216e-06
ARL5B	1.07455	0.0410985
ZNF276	1.07427	0.00234988
REEP4	1.07389	0.000896969
SLC9A3R1	1.07369	0.00207545
ARHGEF6	1.07241	0.000369533
ICAM3	1.07169	0.00100513
NDST1	1.07137	4.95454e-05
SP100	1.0694	1.42818e-14
AC144652.1	1.06931	0.0168819
TNNI2	1.069	0.0365805
CCDC57	1.06845	0.00209611
C22orf46	1.06836	0.0122045
DYRK2	1.06712	2.98423e-05
CREB3L2	1.06624	5.34335e-07
LMTK2	1.06563	0.0202808
RAB28	1.06562	0.000254307
NCOA2	1.06469	2.54166e-05
HM13-IT1	1.06463	0.0293211
LYN	1.06078	2.46256e-08
SLC31A1	1.06025	5.75667e-05
SLC25A28	1.06001	2.06899e-06
PTPN12	1.05967	4.87576e-09
UBA7	1.05801	2.61491e-07
TBL1X	1.05634	8.01145e-05
IQCK	1.05556	0.00728999
HACD4	1.05457	0.0170552
QRSL1	1.05434	6.91671e-07
PHF1	1.05249	0.00226956
STARD3NL	1.05048	0.000190333
LILRB3	1.05029	0.00171277
SAMD9	1.04642	5.38926e-05
MYO1F	1.04344	5.65701e-12
BISPR	1.04236	0.0177992
FDX1	1.04216	0.000432861
ZNF200	1.04001	0.00203984
AP1AR	1.0397	0.00109474
MIR155HG	1.03909	0.00380959
MYOF	1.03684	6.52901e-09
MOB3C	1.03543	0.00398107
CASP10	1.03521	5.70026e-05
TEC	1.03488	0.0334346
PDCD1LG2	1.03473	0.0130857
SBNO2	1.03422	1.49532e-05
SMIM14	1.03248	4.03321e-10
GDF15	1.03041	0.00715951
TMEM187	1.02797	0.0336375
LPIN1	1.02665	0.000703094
GPC4	1.0258	0.00638923
MPHOSPH9	1.02579	0.0076399
TFEB	1.02279	0.000530921
TBC1D14	1.02251	1.36945e-05
UNC13B	1.01917	0.00142007
ALDH16A1	1.01804	0.000148239
CCL5	1.01793	0.0303913
CDKN2A	1.01762	0.0407573
DMXL2	1.01708	2.35018e-07
TMEM255B	1.01422	0.0435103
RNF135	1.01019	1.97422e-07
NUCB2	1.00993	0.00207008
GPCPD1	1.00957	0.0119345
ARHGAP32	1.00828	0.0280527
CBLB	1.00765	5.04207e-05
PARP11	1.00652	0.000615774
ARL13B	1.00614	0.00026847
TEP1	1.00506	0.00306656
SNORD89	1.00471	0.00210345
TTC12	1.0017	0.0461223
OMA1	1.00059	0.0176726
INPP5D	1.00059	9.87961e-08
CMIP	1.00051	3.78638e-09
CBR1	0.997002	2.62082e-07
ARHGAP4	0.996553	2.46262e-05
EPHB2	0.996183	0.00834146
MICB	0.995556	0.000159199
SLC1A3	0.993378	3.69319e-10
PRPS2	0.992578	0.000400701
C14orf1	0.991529	0.0186035
IGF2R	0.990878	8.52248e-09
EBP	0.989123	0.0225842
RALB	0.987977	8.0309e-06
FLRT2	0.987641	0.00451311
FRG1CP	0.987452	0.00245826
LYPLAL1	0.9872	4.48495e-05
TICAM1	0.986951	7.67985e-08
SLC25A14	0.985126	0.0105665
TNFSF12	0.984345	0.00291969
NHSL2	0.983096	0.0391785
PGM2L1	0.982508	0.0124752
FTH1P2	0.979635	7.75062e-09
PRKCH	0.979244	0.00536337
GAB1	0.97906	0.0188597
C4orf27	0.978685	0.00606883
AARS	0.97701	1.15416e-05
TOMM40L	0.976613	0.0197553
ARHGAP12	0.97643	1.61825e-06
PLEKHO1	0.975782	4.48534e-08
SNX16	0.974711	0.0234393
CAPG	0.973248	0.00153634
DYNLT1	0.97168	7.50813e-05
RP11-134L10.1	0.969195	0.0001034
LRCH1	0.968952	2.963e-07
PRIMPOL	0.968424	0.0300209
PTTG1	0.967923	0.0347432
DUSP10	0.967285	0.00241624
KIF16B	0.965072	0.000281792
FAM8A1	0.964825	7.66205e-06
ACVRL1	0.963114	0.00922183
RNF34	0.963113	4.49075e-07
DIS3L	0.962387	0.00585988
LIG1	0.961543	0.00763122
RHOG	0.960285	5.9224e-07
RMDN3	0.959177	3.60052e-05
IVD	0.959022	8.6673e-06
CDC42SE2	0.956635	7.2158e-07
CD40	0.956608	0.00191071
CTSO	0.95534	5.59954e-05
BTBD2	0.953108	0.0168632
FAM200B	0.95258	0.000219066
TMEM2	0.949602	0.00877186
HLCS	0.949469	0.00834146
GAS7	0.947529	9.59014e-06
PLA2G4C	0.947412	0.0471454
ZNF133	0.947362	0.0365284
FYCO1	0.946753	0.0146769
RUNX3	0.94654	1.6297e-05
PLA2G7	0.944577	0.000393062
ELMO2	0.944472	5.71284e-05
PPA1	0.944458	0.0487964
FLI1	0.944299	0.0045328
ZDHHC21	0.944265	0.00600389
UBR1	0.944043	1.13769e-06
SGMS1	0.942636	0.000368712
DAP	0.940048	1.1851e-13
FASN	0.936554	0.0209339
NRGN	0.936313	0.0478595
TMEM251	0.934469	0.00488359
VPS9D1	0.93377	0.00507006
AHDC1	0.932769	0.0212242
DHTKD1	0.932502	0.00107365
PITX1	0.931975	0.0476359
HSPBAP1	0.930333	0.0143239
ACP2	0.928475	0.00120407
TMEM126B	0.927567	9.89418e-07
FTH1P16	0.926406	0.000274026
RFX5	0.924846	0.0083886
POLK	0.924208	3.5889e-06
PRDM1	0.923865	0.000630662
SH3GLB1	0.921987	4.20007e-07
HSPB11	0.921814	0.000294546
NADK	0.921748	0.00078515
ITPRIP	0.92076	0.000746335
IQSEC1	0.919871	2.84017e-07
IL18	0.918286	0.011051
ELK4	0.918238	4.10079e-05
AP1S2	0.918179	0.00919523
HLTF	0.91812	0.000746069
C12orf57	0.917828	0.00287389
HMGB2	0.917614	0.0378405
GORAB	0.917114	0.00178911
PHACTR4	0.915353	7.08638e-07
NFATC3	0.915074	4.798e-06
CENPE	0.914725	0.00148193
KAT2B	0.913966	0.00365365
FKBP15	0.913363	9.59756e-09
FGD3	0.913163	0.0433757
ERBB2IP	0.911484	4.81219e-08
MIR4458HG	0.911432	0.0175877
SCML1	0.911077	0.0445432
BMF	0.910667	0.00728484
GPNMB	0.91044	0.000324033
AAMP	0.910335	4.78711e-05
SEC14L1	0.910321	1.58614e-09
LIMK1	0.909653	1.41289e-08
MPPE1	0.909111	0.0209152
TARS	0.908369	9.8735e-08
KIF13B	0.907579	1.59935e-07
ANKRD9	0.906878	0.00308272
ARHGEF11	0.906353	2.11633e-05
SLC31A2	0.905317	2.26952e-05
RAB13	0.905157	1.37212e-05
ODF2L	0.905014	0.000437784
TCEA1	0.902894	1.04564e-06
RNF13	0.902572	1.69136e-07
ZNRF2	0.901706	0.0205226
WAS	0.899847	1.51225e-12
CD74	0.898228	2.64976e-05
PRKCD	0.897602	9.12645e-05
RP11-459I19.1	0.896416	0.0313551
TNIK	0.895994	0.0067656
PMAIP1	0.892753	0.00793781
MAP3K3	0.891784	7.42377e-11
RBM38	0.891036	3.29309e-05
THAP6	0.888368	0.00928115
SSX2IP	0.887981	0.00242692
MAP2K5	0.88744	0.00124071
RRM2B	0.887255	0.00185818
LMF2	0.886696	3.2756e-05
S1PR2	0.885243	3.37029e-05
PPOX	0.884551	0.0238181
DECR1	0.883685	2.33641e-07
DDIT3	0.883515	0.00711795
DYNLT3	0.882974	0.000458783
MYL6B	0.882956	0.00891181
HM13	0.881538	3.91502e-05
TRIM26	0.881163	3.0128e-06
ING2	0.88106	1.09041e-07
TMEM164	0.88104	5.68878e-07
YIPF1	0.880665	5.40325e-05
STAT3	0.879728	2.21121e-06
ADGRE5	0.878136	0.00230822
ANKRD44	0.877954	0.000438742
C7orf31	0.877823	0.0341317
TMEM170B	0.87742	0.0123869
BTN3A2	0.877054	0.000304616
ZNF865	0.876974	0.00103052
UBR7	0.87685	0.00132128
ADCK1	0.874938	0.0233703
STK40	0.873454	0.000807395
RAB12	0.872117	9.30215e-09
DOCK2	0.871989	0.0106786
SFXN4	0.869163	8.75526e-05
NBN	0.867903	8.50973e-07
ABHD14B	0.867881	0.00303775
CCDC69	0.867604	0.00134838
FDPS	0.86688	0.00597639
GEN1	0.866842	0.0320994
GHDC	0.866701	0.00574808
GPAT3	0.866517	0.000426965
FDXR	0.86237	0.0347358
OPTN	0.861792	0.0351288
EIF2AK2	0.861774	2.39994e-09
UBE2E2	0.861422	5.01695e-06
MIR3142HG	0.861196	0.0333988
DOK3	0.860736	0.000397981
LHPP	0.860431	0.0169714
LEPROTL1	0.859667	1.66407e-08
SLC15A4	0.8571	1.09327e-06
LINC00324	0.856588	0.0100442
H1F0	0.856427	0.0484918
ECHDC1	0.856126	9.63414e-06
RHBDD1	0.855259	0.000630662
MVK	0.854294	0.0249438
CDK14	0.853459	6.52307e-06
MYCBP2	0.851211	8.90126e-09
XPR1	0.8504	0.0236993
ADAL	0.848449	0.0142686
CD53	0.848041	5.56496e-06
SH3TC1	0.8478	0.0132948
KLHL5	0.846719	0.000513707
CYTH3	0.846345	0.0034693
CD46	0.846166	2.51465e-05
ZNF358	0.845877	0.0140259
LYL1	0.84567	0.00271633
GOT1	0.844636	4.4116e-05
RNF19B	0.844033	0.0435103
TANGO6	0.843373	0.0190778
PSEN2	0.843204	0.00946769
RGAG4	0.84216	0.0438974
SORBS3	0.842106	0.0030729
IFFO1	0.841955	0.00346286
ALKBH7	0.841741	0.00645111
EAF1	0.841199	4.02359e-05
CRTAP	0.840877	0.0149276
MRPL40	0.840357	0.000118992
SIPA1	0.840193	0.0106843
RUSC2	0.839961	0.0254775
PCGF5	0.839945	3.39646e-08
SPRY2	0.839323	0.027818
SNX27	0.83882	5.16463e-10
SLC16A1	0.837689	0.000445047
LPIN2	0.834441	2.21168e-07
SNX20	0.832336	0.0167321
ASB1	0.832247	0.0133525
NDUFS3	0.830089	5.40134e-06
SMURF1	0.828728	0.0216408
C6orf1	0.825047	0.000153757
DCAF12	0.824334	0.00017699
RNF38	0.823113	0.00581016
NDUFAF4	0.822855	0.0194157
SEPT9	0.822246	9.8803e-08
CTD-2319I12.10	0.822114	0.0250796
RBL1	0.821918	0.00283636
TBL2	0.821811	0.0024195
VCPIP1	0.81988	0.00108328
USP15	0.819865	2.47942e-07
CHAF1A	0.81756	0.0111867
DENND1C	0.817308	0.000203785
SLC38A2	0.816769	0.00202801
TNFRSF14	0.815846	4.73434e-09
PJA1	0.815169	0.00413465
GRB2	0.814499	2.14126e-12
SAT1	0.81433	0.00286718
RIN3	0.812701	1.7063e-06
KIAA1551	0.811169	0.00255595
MPC1	0.810451	0.00132128
RXRA	0.81032	3.90754e-06
DPEP2	0.810241	0.0404928
DPYD	0.809862	1.77471e-07
PRPF19	0.80983	0.00070018
RMDN2	0.8085	0.0120687
C4orf33	0.807655	0.0287827
APOC1	0.806988	0.00187577
PGAP2	0.806659	0.0258596
GALM	0.806447	0.000390718
PGD	0.806283	1.1432e-08
GSDMD	0.805422	0.00206582
ZNF320	0.803657	0.0488584
MCM2	0.803334	0.0137605
ARL11	0.803009	1.60881e-05
CLCN7	0.802617	8.52064e-06
FOXN3	0.801872	8.44524e-08
RASA3	0.801223	0.0275578
AIDA	0.800421	0.0186287
NUSAP1	0.80023	0.0215567
LRRC8C	0.799528	0.039297
SMIM15	0.799506	0.00419103
GTF3A	0.799335	9.17991e-05
UBE2J1	0.798046	4.91689e-13
PLXNA1	0.797693	0.00585903
SRBD1	0.797492	0.000365773
MYD88	0.797456	0.00044461
UHRF1BP1	0.796951	0.00223409
AAK1	0.796668	2.87587e-10
PTPN18	0.796511	0.000396209
ALPK1	0.795733	5.14522e-07
ZNF205	0.793753	0.0337222
BHLHE41	0.793602	0.00274352
HPS4	0.792803	0.00108556
NEK1	0.791998	0.0178345
FAM160B1	0.791276	0.000868579
ARL4A	0.790703	0.0222063
CCDC112	0.790303	0.00234493
PIGBOS1	0.789723	0.0201089
QTRT1	0.789	0.0325465
ATM	0.787884	0.0223119
HINT2	0.787189	0.0011228
PRELID1	0.786171	0.0196555
ZYX	0.785228	0.000119796
IL17RA	0.785211	1.00415e-05
PER3	0.784735	0.00782323
FTH1	0.784074	9.59014e-06
P2RX4	0.783704	0.0147497
DGCR6L	0.782102	0.00437218
PLD3	0.781453	5.90358e-05
CCRL2	0.781231	1.26959e-05
DDX59	0.780496	0.00411048
CHST13	0.780084	0.0264647
APH1B	0.779858	0.0115375
DOPEY2	0.779467	0.0132847
IDI1	0.779113	0.00647221
KARS	0.779041	7.24824e-11
SLC46A3	0.777832	0.00185933
HSD3B7	0.777335	0.00385577
DENND1A	0.776437	0.00432124
SMIM3	0.776434	0.00816579
IDH1	0.774634	5.21129e-05
HSBP1L1	0.774479	0.00781874
SLC35F6	0.772657	3.28475e-06
FTH1P8	0.771448	0.00054006
APAF1	0.770441	0.00596847
C6orf106	0.769476	0.000305696
SREBF2	0.769118	0.0191893
PINK1	0.768487	2.963e-07
THAP1	0.768281	0.0321361
LTBP3	0.767983	0.0197299
JAZF1	0.765711	0.0453018
CSK	0.765311	0.00350836
CD164	0.764669	3.10949e-05
CYP27A1	0.764368	0.0102058
PUDP	0.763024	0.020259
GSTZ1	0.762608	0.000352072
TK2	0.762521	0.00049001
TEX264	0.761771	0.0103607
DOCK5	0.760402	0.000119702
PLGRKT	0.759822	0.00439634
NDE1	0.759653	0.00224715
C9orf64	0.759464	0.0293554
SLC39A11	0.759201	0.0177765
KDM1B	0.759139	0.0147497
CPEB2	0.75877	0.0290219
ATXN7	0.758084	7.92006e-05
FTH1P10	0.757738	0.00404641
MDC1	0.756675	0.0196427
FAM72D	0.755399	0.0375313
DNPEP	0.755094	1.14373e-06
LTB4R	0.753476	0.0294824
CMTR1	0.753002	0.00164443
RNF114	0.751007	8.72805e-06
FGD6	0.751007	0.00463996
EIF4EBP1	0.749344	0.0029556
FAM120AOS	0.749038	0.0067656
GS1-309P15.4	0.748743	0.00876924
TRIM27	0.74747	8.07122e-05
TSPAN14	0.746926	9.54239e-06
SCAMP1-AS1	0.746894	0.0130745
PARP6	0.745872	0.000132322
GMFG	0.745279	6.87138e-05
HCP5	0.743975	0.00850315
SIL1	0.7417	0.00146689
FAM78A	0.741482	0.00377878
RNF130	0.740743	0.000762919
IRF2BPL	0.740718	0.00443677
ZCCHC6	0.740716	6.09993e-07
ZFYVE16	0.739957	0.0185098
CEBPG	0.739745	0.00033195
PTER	0.739544	0.00298971
IMPA1	0.739543	0.0284757
R3HDM2	0.739232	0.00740335
SPIRE1	0.739127	5.18875e-07
PCNA	0.739013	0.0199509
ANKRA2	0.73876	0.0209174
EPG5	0.737475	0.000712527
RABGGTA	0.736902	0.0130199
NEK4	0.735638	0.0280527
RDH14	0.73556	0.00214241
CSRNP2	0.733468	0.00047144
TMEM170A	0.733334	0.00751047
IFT74	0.732952	0.0237633
PPM1N	0.732834	0.0485797
BTN2A2	0.732692	0.0366107
SGK1	0.732477	0.0101202
NXPE3	0.730468	0.0185072
MITD1	0.73003	0.000578669
TMEM51	0.729219	0.00534564
VPS54	0.728651	0.03548
CRTC3	0.728245	0.000677456
NECAP1	0.727148	0.0200481
FOPNL	0.726899	0.000753388
SIAE	0.723796	0.0189977
MIF4GD	0.7226	0.000279592
C2CD2L	0.722468	0.00393785
SMCHD1	0.722185	0.000922227
KLHL8	0.722165	0.011424
CEP162	0.72157	0.00730639
SGK3	0.721469	0.000211246
INTS4	0.72115	0.0198469
CARS	0.718538	5.36013e-07
LPGAT1	0.718482	0.0185879
TNS3	0.717774	0.000141161
GPSM3	0.717008	0.000111567
AIM1	0.716624	0.0230042
MYO1E	0.716602	0.00284438
ATF1	0.715451	0.000517585
NDRG1	0.714515	2.19123e-05
IFI27L2	0.713626	0.00699856
STARD8	0.713361	0.0487964
NDUFS2	0.712335	0.00184741
DNAJC15	0.711229	0.0494589
NCOA1	0.710747	0.000173326
PLXNB2	0.70903	0.0144594
PIK3CD	0.706304	0.0315371
TMSB10	0.706261	0.000334693
ARHGEF3	0.703889	5.95587e-06
MSANTD4	0.702843	0.0287048
BAG3	0.702827	0.0246455
C1orf132	0.702538	0.0257731
TTC39C	0.702315	0.0385473
SFMBT2	0.701816	0.0407415
COQ9	0.701799	0.0416152
RNF149	0.701737	1.97886e-06
ANKRD13A	0.701592	0.000181921
GNS	0.701125	3.05444e-12
DDX60L	0.700251	0.0298455
SLC12A7	0.699999	7.58952e-05
CEP250	0.699414	0.0162545
BBC3	0.699279	0.00480811
MASTL	0.698075	0.0268227
MSL3	0.695012	0.00251615
NAA16	0.695001	0.0411166
SLC27A1	0.694904	0.00148785
ATG3	0.69489	0.00200152
NABP2	0.694484	0.0147329
BAK1	0.691904	0.0269955
TRIM8	0.69162	0.00101014
PLAUR	0.691429	0.0287485
EIF2D	0.690338	0.0158319
PISD	0.690178	0.00181922
NOTCH2	0.68967	0.0073003
BCL3	0.687924	0.0100575
ACSL3	0.687763	6.0195e-05
TMBIM1	0.687564	0.00070018
RP11-332M2.1	0.685253	0.0115018
LRMP	0.682784	0.00942187
CNST	0.682409	0.0352809
BAZ2A	0.681904	0.000150462
TRIM25	0.681478	0.00210064
AZI2	0.680875	0.0203339
VAMP4	0.680078	0.00764209
RPS6KA2	0.679876	2.71816e-05
KNSTRN	0.678988	0.0276648
BCL2L12	0.67842	0.00494723
NFE2L1	0.67774	7.769e-06
CCP110	0.676997	0.041327
ASUN	0.67694	0.00160544
RIPK2	0.676534	0.0031076
GRN	0.676257	5.35942e-08
CAB39	0.675928	0.00039948
TMEM218	0.675686	0.0281151
CYB5R1	0.675589	0.0294824
CTDSP1	0.675494	0.0253348
EDEM1	0.674884	0.00671423
KIAA0040	0.674701	0.027279
TTLL4	0.674618	0.0188053
NEU3	0.674473	0.0101822
ISCA2	0.673968	0.0141909
UBALD2	0.673912	1.58886e-05
RBCK1	0.672176	0.000197454
CAMKK2	0.671306	0.0173072
DESI1	0.671267	0.00313591
SERPINB8	0.670749	0.0441573
POLR3GL	0.670632	2.80298e-06
LGALS8	0.670322	0.000126878
CARD8	0.669549	0.000712527
MSNP1	0.66877	0.013685
CWF19L1	0.6673	0.016282
CXCL16	0.66701	0.031778
FOXN2	0.665705	0.0329047
UACA	0.665274	0.000351666
CSGALNACT2	0.66477	2.21329e-07
ABCC1	0.664408	0.00329786
COX10	0.663891	0.0103671
MCM6	0.662589	0.0230197
LPCAT2	0.662514	0.00145814
ZBTB21	0.662393	0.0108971
MSR1	0.662286	0.028486
CNBP	0.661927	0.00281621
THUMPD3	0.660416	0.00205894
NIPSNAP1	0.659639	0.00194886
PPP1R11	0.659608	4.16804e-06
PLEKHO2	0.659448	1.74839e-06
BLOC1S2	0.658345	0.000595622
C17orf62	0.657001	0.000838027
RB1	0.656695	0.0255945
PPIL3	0.655696	0.000934467
RCSD1	0.655494	0.0391343
RETSAT	0.655186	0.0178288
TMEM38B	0.654616	0.000462728
LILRB4	0.653115	0.00704644
RGS19	0.651693	0.0452833
MTHFR	0.651407	0.000660983
ARHGAP35	0.650347	0.00367854
COQ6	0.650311	0.0416793
EIF4E3	0.650196	0.0457895
KLF3	0.650169	0.0262115
NUP54	0.647463	0.0408245
VRK2	0.647289	0.000986471
MARCH2	0.645017	0.0295957
MGA	0.644137	0.00330056
TRIM56	0.643755	0.00148301
DCLRE1B	0.643593	0.0325301
CCND3	0.640785	0.0209174
LYRM7	0.640504	0.000218794
ADAP2	0.640011	0.00206446
ACSS2	0.639541	0.0366847
PREX1	0.639271	0.0210743
ZNF318	0.637788	0.00192957
BAG1	0.637275	0.00176266
SAMHD1	0.636989	0.00146332
IL6R	0.635672	0.000105847
WDR26	0.635203	0.000836124
ALDH3B1	0.634983	0.00292028
SIGLEC7	0.634361	0.00110427
ZFAND3	0.634185	0.00372716
SLC7A1	0.633059	0.0144234
SDHB	0.632566	0.00375217
TNK2	0.629189	0.00310145
CTBS	0.628953	0.00470227
FAM3C	0.62729	0.0490762
CD99L2	0.625571	1.27408e-05
PSMA4	0.624974	3.93195e-07
PYGL	0.624816	0.0136406
PSMF1	0.624423	0.000281792
SUCNR1	0.624072	0.0254061
GPRIN3	0.623141	0.00257637
LEPROT	0.622915	4.22266e-05
SLC20A1	0.62198	0.000267307
AP3S2	0.621649	0.0171802
KYNU	0.621335	0.00793315
STX4	0.619068	0.00109897
NHLRC3	0.618923	0.0062442
TBK1	0.618907	0.0202462
RALGDS	0.618822	0.00873106
LENG1	0.618615	0.0335368
OTUD4	0.617937	7.58245e-05
CCSER2	0.617154	0.011994
TIPRL	0.616273	0.00274198
PQLC3	0.615555	0.000336799
SPPL2A	0.615036	0.000914758
USP11	0.614795	0.0372571
CLIP1	0.614361	8.23378e-08
AGPAT3	0.613584	5.33554e-06
FRG1	0.613565	5.04941e-05
C5orf15	0.613017	0.000662833
PIK3IP1	0.612945	0.0017637
KLF9	0.612182	0.0436179
DNAJC13	0.611833	0.000605555
EBAG9	0.609951	0.00168164
UGCG	0.609024	0.0461646
PPP3CC	0.608507	0.0168926
RAB4B	0.606108	0.0229219
BLCAP	0.605905	0.000726236
SLC25A32	0.605869	0.0203251
HIF1A	0.605503	0.00949098
TSC22D1	0.604024	0.0113293
ATP6V0A1	0.603931	0.000107288
DIRC2	0.603843	0.0217844
FAM120A	0.603631	2.50307e-10
PTGR2	0.603551	0.0354939
HAX1	0.602462	0.000670163
NUDT3	0.602158	0.000399928
FAM107B	0.601415	0.00106704
TACO1	0.600958	0.00990872
HLA-B	0.600793	0.00257623
DNAJC1	0.598926	0.00017635
CCDC82	0.598907	0.0178118
ITGB2	0.598608	0.0419653
PCMTD1	0.597248	0.00107656
SNX19	0.597227	0.00479193
TNFRSF1A	0.597186	0.00442233
PATL1	0.596898	0.0011429
GIT2	0.596642	0.000273572
SNTB2	0.596305	0.0114694
EHD1	0.594489	0.0162894
PSMA3	0.594179	4.62759e-05
ACTR6	0.593002	0.0407906
FUCA2	0.592785	0.000560893
PWWP2B	0.592584	0.0116238
EIF1B	0.592368	0.0144234
ACBD5	0.590807	0.000997746
OSCAR	0.59065	0.00552594
GPR108	0.589712	0.00764923
SH3GL1	0.58845	0.00468661
TSC22D4	0.587249	0.0252213
FRG1HP	0.586551	0.0268227
EIF3C	0.586428	0.0385816
ERCC6L2	0.585059	0.0210169
HPCAL1	0.583891	0.00216324
AGPS	0.583768	0.0011228
IGSF6	0.581039	0.00357904
TMBIM4	0.580665	0.0222128
TLN1	0.579715	1.98732e-06
COPG1	0.579583	0.00114225
TNFRSF1B	0.579292	0.00866885
SHKBP1	0.577924	0.00430248
COA6	0.577764	0.0282812
RBBP8	0.577593	0.0158196
SSH1	0.576626	0.00422781
STAT5A	0.576552	0.0197832
MIA3	0.574905	0.000150462
ZNF32	0.57405	0.0398761
NFIC	0.573716	7.55305e-05
ATG7	0.572427	0.0135742
TACC1	0.571845	0.000129072
OSGIN2	0.570732	0.00414481
LACTB	0.570617	0.000273242
PDE4A	0.569433	0.0373109
CTSD	0.566903	0.00727789
ZC3H12A	0.566741	0.0446434
FGFR1OP2	0.566596	0.00256208
C16orf70	0.566415	0.0221859
MAPKAPK2	0.565616	0.00438577
HEXDC	0.564776	0.0446434
ADGRE2	0.564055	0.00128491
TIMM44	0.564053	0.0393549
RNF115	0.563665	0.0067656
EDEM2	0.562566	0.0289439
NR3C1	0.562135	0.0033498
DTNBP1	0.56194	0.0231822
MAP3K2	0.561638	2.60791e-05
STAG2	0.561382	0.00168164
LYRM2	0.560461	0.0114385
CFAP97	0.558896	0.00204376
SYNJ2BP	0.558013	0.0130857
RPS27L	0.557534	6.2068e-05
MOAP1	0.557292	0.0299016
PTPN22	0.55728	0.0330093
GCA	0.557042	0.0193632
TCEA1P2	0.556928	0.00873357
PGGT1B	0.55691	0.0449076
ASAP1	0.556481	0.0103785
HEATR3	0.553402	0.00700222
ARFIP1	0.55061	0.027914
PPP2R4	0.549863	0.0144234
EIF3K	0.549372	0.000315762
TAZ	0.549117	0.00964087
JMJD1C	0.548275	0.00790186
ADAR	0.547614	7.09266e-05
UROS	0.546144	0.0265819
NDUFB9	0.544818	0.0140624
KPNB1	0.543614	9.96234e-08
GRK6	0.541747	0.00510555
PVRL2	0.540264	0.00937981
NABP1	0.537696	0.0307627
RASSF3	0.536008	0.0164299
PRRG4	0.535891	0.0256588
IDH2	0.535421	0.0335111
RELT	0.534226	0.00089902
WSB1	0.534026	0.022548
UTP6	0.533757	0.00142755
SETX	0.532927	4.30797e-05
MFSD7	0.531681	0.0165929
MTMR4	0.531429	0.0340301
WAC-AS1	0.531285	0.00391903
MON1B	0.529646	2.82647e-05
SLIRP	0.529607	0.000611245
MSN	0.529487	0.0231382
DRAP1	0.527798	0.00148945
SUMF2	0.527701	0.0113264
CDKAL1	0.524563	0.0491825
CHD9	0.522846	0.000623326
GTPBP1	0.521493	0.0260287
SIGLEC9	0.521131	0.0351215
VPS13C	0.521027	0.00119115
FMR1	0.520966	0.00359682
UHRF2	0.520593	0.0238336
ACAP2	0.520287	0.00287197
NTPCR	0.519358	0.0331614
MBNL1	0.519009	0.0018449
USP3	0.518515	0.00749733
GLRX5	0.518388	0.0145412
AASDHPPT	0.517961	0.0274835
FXYD5	0.517871	0.047226
TTC14	0.517814	0.00248144
DCP1A	0.517386	0.0385816
MANBAL	0.515934	0.0243196
DENND2D	0.515516	0.00940593
SNAP29	0.514986	0.00267793
SPRYD3	0.51327	0.0395286
UBR2	0.513009	0.0034468
NUP58	0.512796	0.0439003
ERP29	0.511668	0.00931088
ZNF224	0.510259	0.0400393
RDX	0.508494	0.018008
PIK3AP1	0.508411	0.0164075
GUK1	0.50816	0.0170472
NSL1	0.506555	0.0444211
UBE2E1	0.506342	0.00251564
ATP5S	0.5053	0.0498021
ROCK1	0.500741	0.00488359
ADSS	0.500413	0.0303604
MARS	0.499582	0.0108819
SCO1	0.498561	0.0159984
PPP2R2A	0.497668	0.0227768
TRIOBP	0.496836	0.0309341
VPS37C	0.495272	0.0072468
MTMR14	0.494387	0.00330442
OGFR	0.493884	0.00479751
DOCK8	0.493709	0.0246283
UBTD2	0.493387	0.047226
ZNF267	0.492257	0.00913287
LASP1	0.490306	0.0395859
TMEM33	0.490217	0.00058861
TMX4	0.489018	0.0114707
KDSR	0.488237	0.0384098
RAB18	0.487608	0.00132679
FMNL1	0.487342	0.027903
MICU1	0.486846	0.0262907
DNAJC10	0.486056	0.0360267
FAM65A	0.485454	0.0210565
CDK5RAP2	0.484722	0.0276934
VPS11	0.484619	0.00880094
SARS	0.480963	0.0139106
EMC2	0.480524	0.00498379
THUMPD1	0.479858	0.00610248
GAB2	0.479021	0.0388731
HMHA1	0.478041	0.00996842
NSUN5	0.477737	0.0436687
EMC7	0.476647	0.0141389
TLK1	0.476071	0.00092771
SLC38A10	0.471429	0.013895
KEAP1	0.470003	0.0426784
SNAP23	0.468451	0.0257674
YEATS2	0.4684	0.0135811
OGDH	0.467026	0.0164299
TFE3	0.46635	0.0332852
HS2ST1	0.465827	0.0143057
ADIPOR1	0.464642	0.0079725
CUL5	0.463856	0.000420166
HPS5	0.46354	0.0221611
MFN2	0.462423	0.0310733
UBLCP1	0.46199	0.00626384
CTNNBL1	0.461151	0.0108806
TOR1A	0.460702	0.00967329
SLC35C2	0.459184	0.0294824
AGO4	0.458268	0.0416801
RCN1	0.457628	0.00795559
TSNAX	0.457164	0.0461684
POMP	0.456566	0.00607785
CLIC4	0.455681	0.0345984
ARHGEF2	0.452207	0.0397577
ETNK1	0.450744	0.0128997
NBR1	0.448211	0.000139303
RFC1	0.448024	0.000953242
NDUFB10	0.446267	0.0029556
ADRBK1	0.445972	0.00919523
RREB1	0.445623	0.00363433
CNIH4	0.443551	0.00534564
MIER1	0.442614	0.00578746
COL4A3BP	0.442576	0.00158279
FAM91A1	0.440652	0.00139904
POLR3D	0.440548	0.0419084
TNIP2	0.440324	0.043918
CASC4	0.440173	0.00315609
RWDD1	0.439848	0.012887
AK2	0.439806	0.0420364
MACF1	0.439246	0.00625956
CDIPT	0.43831	0.0155522
SEC22C	0.436979	0.0465538
CCDC28A	0.436598	0.00414935
UBAP1	0.436207	0.0125802
KDELR1	0.435316	0.00499626
CCDC25	0.433366	0.00454448
TFEC	0.432578	0.0479383
ARAP1	0.432336	0.00203841
PRPF3	0.431554	0.0192359
PPP3CA	0.429653	0.0414968
MBD4	0.429619	0.0158195
DCTN4	0.42771	0.0452488
SLC15A3	0.426593	0.00754146
ARMC10	0.42344	0.0203251
PROSC	0.422438	0.00775708
MITF	0.421398	0.00368228
TRAF3	0.42116	0.00820522
HCK	0.420222	0.0186382
MTIF3	0.419827	0.00107365
PHF11	0.417251	0.0297478
ARHGAP17	0.416785	0.030812
C14orf169	0.416693	0.0120013
TMX1	0.416002	0.00967805
GRIPAP1	0.415451	0.0388556
BNIP3L	0.414806	0.0123365
ZNFX1	0.414717	0.0193502
TALDO1	0.414132	0.00480879
EPRS	0.413982	0.00423563
TNFAIP8	0.412524	0.0290917
PQLC1	0.409984	0.00695179
AGAP3	0.409873	0.044711
RIPK1	0.408247	0.04832
NDUFS7	0.407836	0.00919523
SYMPK	0.407615	0.0404928
GDI2	0.405706	0.0366512
VPS53	0.405415	0.0263741
NFE2L2	0.404471	0.0399417
CKAP5	0.403647	0.0212202
RBM47	0.402063	0.0104357
LEO1	0.401879	0.0322095
DERL1	0.400957	0.0459561
UBXN4	0.400904	0.00234493
GDE1	0.400823	0.0267265
FBXO7	0.400684	0.0021404
SEP15	0.396682	0.0161233
REEP3	0.391325	0.00332889
SDHA	0.387601	0.0262987
TAPBP	0.387468	0.00153628
USF2	0.386096	0.00184728
UBC	0.383312	0.00372581
RHOQ	0.381164	0.028486
ELF4	0.380267	0.0415293
TMEM205	0.380079	0.0247819
C20orf24	0.378902	0.0064818
FOXK2	0.378316	0.0195398
RAB6A	0.37363	0.0247339
ANKFY1	0.372721	0.0396743
IL10RB	0.371001	0.0160671
C14orf159	0.370519	0.0287048
PRDX1	0.367969	0.0233866
AKAP13	0.36692	0.00202837
RBM17	0.366166	0.0170472
GATAD1	0.365461	0.0196441
RALBP1	0.359671	0.0120407
KAT5	0.357596	0.0333116
NAP1L4	0.353855	0.0283449
HSPA9	0.351138	0.0338704
SNRNP27	0.347266	0.0256588
BRD7	0.346996	0.0228817
ZDHHC5	0.345579	0.012887
COMMD6	0.345462	0.0103185
BAZ1B	0.34493	0.0277046
NDUFB5	0.342825	0.0331649
SZRD1	0.341974	0.0315308
NKTR	0.339659	0.0356047
UHMK1	0.338364	0.00860886
YARS	0.335138	0.0481115
STX7	0.335071	0.0413243
HTATSF1	0.332587	0.0232802
MRPS36	0.327578	0.0434583
CHTF8	0.325822	0.00886322
DR1	0.322463	0.0152897
NDUFS1	0.322265	0.0463385
RTF1	0.320541	0.0244471
HNRNPF	0.309651	0.0476216
ASXL2	0.308041	0.0335
HIGD2A	0.298355	0.0332233
TMEM219	0.292948	0.0242529
SMC3	0.261955	0.0482732

## Sheet: up mono_IL-4
Dataset EV1. RNA-seq comparison between munonucleated IFNg- and IL-4-differentiated human macrophages. Transcripts up-regulated in mononucleated IL-4-differentiated macrophages
Gene name	LogFc	Padj
CCL13	8.91483	2.06048e-15
CCL17	8.32431	1.22568e-13
ALOX15	8.1614	1.4137e-41
F13A1	8.13058	3.68063e-10
ENHO	8.02041	2.31634e-15
NCCRP1	7.9394	6.61002e-11
PPP1R14A	7.80324	6.42489e-11
PARM1	7.52761	1.12114e-14
CACNB4	7.47253	6.22966e-27
GALNT18	7.24287	5.89801e-32
ESPNL	7.19104	6.85648e-12
LAMB1	7.1583	7.24658e-08
GUCA1A	7.12547	3.43375e-28
SLCO5A1	7.11288	1.23249e-10
SLC18A2	7.10081	1.23241e-10
GS1-600G8.5	7.09018	1.47939e-12
AKAP5	7.04858	4.06537e-56
CD1B	7.03079	6.61233e-10
AC003003.5	6.94991	6.65438e-10
DACT1	6.85362	1.52511e-10
CCL23	6.79556	3.45642e-13
DUOX1	6.78528	4.7828e-11
CCL26	6.76239	1.58974e-06
IL17RB	6.7452	5.33554e-06
LHFP	6.70912	6.35651e-12
ADAMTS15	6.67567	3.2875e-11
THBS1	6.63905	1.5723e-23
CCL18	6.60523	2.08396e-12
EHF	6.56047	1.10466e-19
CRB2	6.48455	8.55064e-11
FABP4	6.45661	4.63728e-77
TREM1	6.42846	2.35139e-07
RP5-839B4.8	6.23763	6.39381e-10
EGLN3	6.23353	4.89948e-10
IL22RA2	6.22669	1.3052e-09
SIGLEC8	6.22097	6.34419e-10
CCL28	6.17238	4.31491e-09
KIAA1161	6.09809	2.98998e-08
LAMP3	6.04997	5.56291e-15
HOMER2	6.03131	2.88642e-32
SEMG1	6.02451	1.43724e-09
MYB	6.01455	7.3726e-08
WFDC21P	5.98579	7.98406e-12
DUOXA1	5.97272	2.70831e-12
SDPR	5.96175	6.76229e-09
RP11-561O23.5	5.94164	2.82017e-08
RAMP1	5.89503	1.88972e-98
SCN11A	5.86446	7.41416e-07
PTPN13	5.81509	8.57751e-15
AKAP12	5.77575	2.16578e-15
DAAM2	5.67867	1.60212e-07
XKR3	5.66118	4.53067e-07
ANKRD55	5.62452	4.6444e-08
IGSF3	5.60836	2.34166e-13
SEMA6A	5.5896	2.25644e-05
FAM198A	5.54936	4.4648e-07
IRF4	5.54215	5.61461e-16
ANKRD33B	5.52695	5.02207e-14
EFHC2	5.51176	3.02878e-07
PRRX1	5.5008	1.46834e-05
AJ006998.2	5.43885	4.12027e-07
CCR7	5.43502	3.06255e-30
FBN1	5.43249	5.09968e-07
PALLD	5.43215	1.31731e-59
SLC1A2	5.42837	4.28962e-43
SLC16A9	5.42624	0.000103715
TNFRSF11A	5.41997	1.23592e-36
ADAM12	5.41948	9.60009e-12
MAOA	5.40115	2.49149e-67
DNASE1L3	5.40051	4.43195e-09
TGFA	5.35444	3.56425e-17
CHDH	5.35078	3.70635e-06
LYPD3	5.31463	4.87084e-13
CH25H	5.30167	1.81546e-12
COCH	5.29925	1.01865e-09
MUCL1	5.28071	9.91954e-09
FN1	5.25845	5.72407e-37
RP1-28O10.1	5.2509	2.17606e-06
RAB33A	5.17319	1.3925e-14
CD1C	5.15941	3.70722e-15
ASTN2	5.12576	1.26504e-07
CASC15	5.10187	2.57163e-06
AC069363.1	5.09374	0.000404067
LINC01619	5.08683	3.20494e-06
RP11-1008C21.1	5.08608	4.14921e-09
FAM110B	5.07806	1.394e-42
HSPG2	5.06082	2.27277e-18
CCDC81	4.99868	4.7728e-06
MMP12	4.98891	2.91547e-11
CCL22	4.89347	2.14352e-14
SYT17	4.89076	1.20708e-23
SEMA3G	4.83446	1.323e-11
GP1BA	4.73346	0.00304363
S1PR1	4.7063	4.23561e-06
CDH1	4.6932	7.5763e-10
TVP23A	4.68424	2.49232e-08
COL5A3	4.68389	1.04105e-05
ITGB8	4.6394	2.50417e-15
RBM11	4.63166	5.64385e-09
MACROD2	4.62592	3.20494e-06
SYNPO	4.60227	1.35894e-05
CD300LB	4.56788	3.89993e-11
NDP	4.55645	1.66816e-05
SLC22A23	4.55454	6.76591e-05
CTNNAL1	4.53474	1.04814e-82
SIGLEC12	4.49244	0.00019421
FGF9	4.49175	0.000127521
LINC01539	4.44139	0.00483271
TLE1	4.43514	1.44729e-50
CD1A	4.43224	0.000136542
TTC9	4.4225	1.97491e-14
MARCKSL1	4.40571	5.97052e-10
A4GALT	4.35713	9.85995e-07
COL22A1	4.31296	0.000379997
CHST2	4.27942	7.70433e-15
TACSTD2	4.25883	5.14522e-07
CNGA1	4.24854	6.37112e-07
ROR1-AS1	4.24789	1.55006e-19
TMEM26	4.2364	8.13742e-05
AC017002.1	4.22637	1.2688e-05
SLC9A2	4.22368	6.94058e-07
NR4A3	4.22158	1.17408e-52
PLCB1	4.22082	1.20559e-18
BIRC3	4.21019	1.69905e-13
ADGRG2	4.20397	0.000175787
NIPAL1	4.19175	7.59256e-27
CFP	4.18773	3.18123e-06
FARP1	4.1818	4.2387e-22
RNASE1	4.17008	0.000159521
MCEMP1	4.16386	7.80775e-20
ABCG2	4.14595	8.00416e-38
RP11-184M15.1	4.1229	1.51283e-08
TNC	4.11914	0.000329323
SCD5	4.11333	1.16102e-08
CELSR2	4.07384	1.35946e-07
POU3F3	4.06668	0.00241934
CPEB1	4.04189	0.000196631
ADCY1	4.00498	1.01941e-05
ALDH1A2	3.97092	7.79183e-11
ABCC13	3.93289	0.000110134
AC012668.2	3.92385	0.0338165
SYT6	3.91888	1.13721e-06
C10orf128	3.89964	8.47424e-12
THBD	3.88735	2.49512e-05
PTX3	3.83283	4.21081e-06
WNT5B	3.81055	2.76873e-05
TRAF1	3.80329	2.33787e-22
PDK4	3.77624	5.42289e-16
PLEKHA5	3.75971	3.9705e-09
NDFIP2	3.69338	3.75729e-16
CD180	3.69143	1.43724e-21
CACNA1G	3.6797	2.80947e-07
SPINT2	3.64672	4.71024e-29
IZUMO4	3.63102	1.84149e-05
SDCBP2	3.55349	2.40551e-08
HS3ST1	3.5406	1.98298e-05
AC133644.2	3.53702	5.40604e-09
KLF5	3.51715	1.70503e-09
SOX8	3.51479	9.45672e-07
PKIB	3.51237	5.67879e-12
WDR54	3.50376	6.77896e-05
ADAMTSL4	3.48443	1.81189e-17
BEX1	3.48226	8.00528e-06
RHOV	3.4692	0.000557591
RP11-156K13.3	3.46558	3.68955e-05
MRC1	3.45433	1.76543e-24
BCL7A	3.44898	1.03821e-18
AQP3	3.41236	3.75569e-05
RP3-399L15.3	3.40548	1.49112e-08
SLC37A3	3.38681	3.22262e-11
MAP1A	3.38203	1.85713e-08
ADPGK-AS1	3.35319	1.3925e-14
CR1	3.342	2.03558e-13
KIAA1671	3.31879	0.000190333
MACC1	3.31779	0.000574667
GAS6	3.25605	9.91954e-09
TAGLN	3.2536	9.9514e-13
CCDC64	3.21111	1.87683e-09
RP11-66B24.4	3.19401	0.000175354
ME3	3.18969	4.34302e-10
HELLPAR	3.18408	1.1219e-06
GPR183	3.18168	2.67913e-07
SYNJ2	3.17964	3.01955e-16
SLC16A7	3.17833	2.06664e-05
PRRT3	3.17649	4.3972e-08
PODXL	3.15364	1.7173e-06
PBX4	3.13592	9.53263e-06
NAPSB	3.12464	0.0177291
KRT79	3.11993	3.71653e-05
FSCN1	3.10371	8.99649e-05
PLXNA2	3.09213	7.36991e-07
FCER2	3.07445	5.6918e-05
B3GLCT	3.07098	1.05733e-10
DHRS11	3.06961	2.27153e-38
EGFL7	3.05759	2.97817e-07
SPOCD1	3.05692	7.21621e-16
MOCOS	3.04304	0.000808419
PKD2	3.04017	3.32974e-41
RP11-1399P15.1	3.02024	0.00378427
CALD1	3.01997	5.70026e-05
ETV3	3.00246	3.16948e-39
LINC01160	2.99221	7.02896e-11
CTD-2228K2.7	2.99105	0.00320955
PAM	2.98948	5.40707e-25
ANO9	2.98907	0.000366568
IL1RN	2.98365	2.85041e-12
CCDC28B	2.98055	0.000119788
NEB	2.97854	4.49075e-07
TMEM236	2.97651	0.00907404
MCOLN2	2.97239	0.00377362
BCL2L11	2.9575	8.70415e-28
H6PD	2.95734	2.22645e-25
CBARP	2.9368	0.00060804
FAR2	2.92447	5.07037e-29
ZNF827	2.91846	4.51927e-07
PDE2A	2.90947	0.00318858
CTSV	2.88593	0.000413811
C9orf9	2.88482	5.43956e-06
AREG	2.87313	0.00224252
QSOX1	2.87025	4.02564e-64
CBR3	2.84587	4.3847e-08
S100A1	2.84373	0.00250957
TSPAN7	2.838	0.000907275
SOX4	2.81953	4.22534e-26
CHCHD7	2.80153	1.31562e-33
MARC2	2.79867	4.7728e-06
HILPDA	2.78785	2.97598e-22
HACD1	2.78548	0.000113806
PPARG	2.74462	4.26156e-29
RASAL1	2.73425	7.49328e-05
MS4A14	2.73262	0.00309372
OLR1	2.7263	0.000162687
GCSAM	2.7183	0.00484931
C17orf58	2.71523	9.12093e-25
CD93	2.70863	0.0148282
CD79A	2.69903	0.000364277
PPFIBP1	2.69018	1.80896e-20
MANEAL	2.68298	0.000431347
MAP3K14	2.66388	7.29684e-12
TMEM45B	2.65034	1.30828e-08
TNFAIP8L3	2.64556	1.22858e-07
ENO3	2.64391	8.51036e-05
ALOX15B	2.64099	9.73969e-10
FABP5P3	2.63435	1.75286e-07
SHF	2.61915	6.30331e-07
CABLES1	2.61822	3.66099e-05
AF165138.7	2.61388	1.17791e-06
ODF2	2.61154	2.48992e-06
PDGFC	2.60543	6.88702e-37
MFI2	2.60456	1.90752e-08
RP11-608O8.2	2.6042	0.00303213
RAB30	2.59969	1.19679e-05
PPP1R16B	2.58703	0.000405754
CERCAM	2.58359	1.58614e-09
SCIMP	2.58319	5.30211e-24
SNAI3	2.57895	1.8994e-13
XXYLT1	2.57871	3.82777e-12
CISH	2.57248	5.89393e-15
HS3ST2	2.57046	1.83788e-07
ORC6	2.56758	1.83987e-09
SLC43A2	2.56537	6.81156e-26
MTND5P32	2.55304	4.76767e-07
PDE6G	2.54843	1.43247e-05
COL6A1	2.54229	2.12218e-11
EFNA1	2.53397	3.72635e-09
C1orf115	2.52071	0.000181788
RP11-65L3.3	2.51212	0.000157129
BCAR1	2.50417	9.51157e-07
TGM2	2.50106	5.56291e-15
MID2	2.49425	1.18541e-06
SLAMF9	2.48616	3.06336e-08
FZD7	2.48346	0.000582818
CHN2	2.47665	3.28151e-06
GPR35	2.47504	3.72635e-09
WNT5A	2.46645	0.0190147
GOLGA8B	2.45755	1.38536e-05
SLC2A6	2.45462	3.06758e-06
LINC00607	2.45438	1.3269e-05
SEMA3C	2.44231	3.86519e-25
CLIC2	2.43333	8.13589e-14
AQP9	2.43173	3.01283e-44
NXF3	2.42384	0.00184639
MBOAT2	2.40869	1.18901e-05
LIMA1	2.40689	5.50938e-14
IFFO2	2.39652	3.0743e-07
TIMP3	2.39429	4.45144e-05
NAT8L	2.39241	0.000204165
SGK223	2.38865	9.84325e-15
UCP3	2.38629	2.72117e-05
GAS2L3	2.38135	5.48394e-15
GADD45A	2.38025	1.70891e-11
BATF3	2.37549	0.00063485
DTNA	2.36722	1.86218e-08
RCAN1	2.36035	3.12267e-17
FABP5	2.34992	4.73942e-50
SEPT11	2.34764	1.01512e-25
MLLT4	2.33735	2.66276e-05
PTGIR	2.33342	0.0234393
QPRT	2.33046	1.05859e-13
SMAD6	2.32972	0.000100632
ZBTB8A	2.3193	1.68224e-07
ACOT7	2.31	1.24658e-13
RHOF	2.29938	5.97052e-10
AC003075.4	2.28687	0.000370975
GPR146	2.28628	2.03596e-12
CENPV	2.27607	0.00851156
SESN3	2.2756	5.43384e-06
ARL4C	2.26451	1.98214e-10
NFATC2	2.25724	0.00232075
TIAM2	2.25411	9.9984e-09
PHACTR1	2.24231	8.92534e-05
ABCC3	2.24135	1.09893e-14
ZDHHC19	2.2381	0.00928182
PHLDB3	2.22902	0.00736003
SORBS1	2.22597	0.0438974
CCNH	2.22538	2.03638e-20
STK39	2.22479	3.54467e-06
MS4A4A	2.2238	1.25026e-27
FLT1	2.22021	1.49175e-12
DUSP4	2.21327	1.07661e-07
SIGLEC10	2.21213	9.69081e-06
IL4I1	2.19859	3.5987e-08
FRY	2.19575	1.83987e-09
HN1	2.18644	9.13108e-23
DCUN1D3	2.18095	1.40863e-10
NCK2	2.17216	2.7802e-15
ADORA3	2.17125	0.000184471
LRRK1	2.16068	5.14556e-07
SIDT2	2.14835	2.40881e-17
RP11-488C13.1	2.14261	0.00301814
MS4A7	2.14086	0.000761469
ADGRL1	2.12766	0.000269821
LINC01089	2.12726	0.000116746
CST7	2.11941	0.000931551
PLIN4	2.11541	9.77593e-09
RP11-161M6.2	2.09935	0.00355907
NFE2	2.09181	0.00407528
CHRNE	2.09138	0.00252317
PLTP	2.08981	1.94271e-05
XYLT1	2.08947	5.40604e-09
POGLUT1	2.08601	1.34458e-06
TMEM123	2.07816	4.68595e-17
MYH10	2.06827	0.0137716
CDH23	2.06296	1.41289e-08
RAB38	2.05883	3.55539e-08
HRH2	2.05362	4.18533e-06
LRG1	2.04733	0.000765674
IL7R	2.04652	0.0135444
TRAF5	2.03856	5.01863e-07
AHR	2.03499	1.02773e-08
EMB	2.03366	1.52786e-11
NFIL3	2.02688	4.33457e-25
LLNLR-470E3.1	2.02483	1.29105e-07
PTGS1	2.01894	1.37025e-16
ANPEP	2.00465	1.24557e-23
MTUS1	2.00052	3.42339e-08
FABP5P2	1.99766	1.84314e-10
OPN3	1.9963	4.06993e-28
NMB	1.99504	4.06428e-05
CD209	1.99301	6.04321e-07
SERINC2	1.97678	4.98471e-10
RP3-460G2.2	1.97116	0.000791962
AUH	1.97029	1.51712e-05
CKB	1.96923	0.00123816
NAV1	1.9654	3.14323e-05
ARHGEF17	1.96482	9.90492e-07
RASSF2	1.96054	2.12151e-10
TGFBR3L	1.95967	0.0434895
TBC1D4	1.9576	0.000681643
VWCE	1.95644	0.00539082
BNIP3	1.9461	9.12124e-06
SLC6A7	1.93088	0.0359553
HMGN3	1.92605	6.23295e-13
GALNT12	1.91872	3.76196e-06
NT5DC2	1.91615	3.98403e-05
BNIP3P1	1.91544	0.00588535
SERPINE1	1.91339	4.54136e-05
TBC1D8	1.89838	8.19899e-18
FAM126A	1.89528	1.11987e-08
PLK2	1.89288	4.23635e-06
RAPH1	1.89056	6.34575e-06
OTUD6B-AS1	1.88954	4.05872e-12
FAM60A	1.88825	0.000107953
HES6	1.88714	1.66884e-06
NUDT16P1	1.88365	9.67894e-06
ALDH1B1	1.87705	0.00318772
MREG	1.87565	9.31979e-14
PON2	1.87564	0.000362179
TUBB2B	1.86181	0.0146652
DAAM1	1.86177	1.93978e-15
ARRDC4	1.85707	3.5822e-15
WFS1	1.85587	3.74231e-08
ST14	1.85037	1.82039e-08
GPD1	1.84715	0.00108556
PITPNM1	1.84347	0.00127043
RPIA	1.83778	1.18603e-09
EMBP1	1.82433	6.62885e-05
FILIP1L	1.82135	8.23122e-06
LINC01215	1.81498	0.0111589
SH3D21	1.81377	0.00296923
RPS3AP47	1.81197	0.00183572
SMIM13	1.81005	4.07813e-13
TNIP1	1.80609	1.87138e-10
NPR1	1.80599	0.00640417
SVIL	1.80461	6.70843e-05
PSD3	1.80399	2.97058e-07
FLNB	1.80364	0.00018128
RP5-862P8.2	1.80352	0.00252937
CCNG2	1.7978	1.53179e-06
ANXA1	1.79491	4.94016e-23
KCNE1	1.79226	1.10682e-06
KCTD3	1.79185	6.54237e-08
KCNK6	1.79134	8.84693e-16
C1orf162	1.78704	3.69007e-20
CTC-251I16.1	1.78267	0.00232075
P2RY1	1.77896	0.000152162
CYSLTR1	1.77594	0.000122988
TPTEP1	1.77387	0.00301144
HOPX	1.77349	0.00986636
CLEC10A	1.77246	0.0251785
ZDHHC18	1.77093	5.03536e-10
EPB41L1	1.76877	2.10244e-05
CYB5A	1.76476	9.43303e-15
TIE1	1.7637	0.00609695
ANKRD37	1.75664	0.000159547
TJP1	1.75594	0.00405076
CYTL1	1.75251	0.0384636
C17orf96	1.74787	3.85868e-08
AGPAT4	1.74482	5.07795e-07
PLCG1	1.73631	0.00330442
SDC2	1.73399	1.12404e-09
COL6A2	1.72782	0.000296137
MMD	1.71095	1.52948e-06
RP11-389C8.2	1.70948	4.23812e-05
ST7	1.70943	6.45679e-07
GATM	1.70793	0.00298596
OVOL1	1.70308	3.46023e-06
NFXL1	1.70009	5.60417e-05
CRYZ	1.69562	0.0112353
RPL7AP66	1.6955	0.000302025
MGAT3	1.69283	0.0122139
SLC7A8	1.69212	5.82852e-05
ABHD17C	1.68823	0.00411053
TRIP10	1.68774	1.73192e-05
HMGN3P1	1.68215	0.00051128
TMEM241	1.67928	0.000147307
SLC26A6	1.67411	1.32834e-08
VDR	1.6741	1.8308e-07
RP11-513M16.8	1.67313	0.00356348
RUNX2	1.67038	4.88374e-05
AC024560.3	1.6689	0.00472299
SYNGR2	1.66722	7.39349e-21
BTG1	1.66688	2.6158e-12
PLIN2	1.66536	1.69664e-14
RYK	1.66408	6.78534e-10
LDHA	1.65455	1.78757e-12
CNKSR3	1.65177	0.0143689
TTC39B	1.64649	0.000944716
SLC25A29	1.64308	5.20204e-07
AGFG2	1.63919	2.17171e-05
RP11-796E2.4	1.63828	0.000225906
TUBA1A	1.63638	2.56468e-05
PPFIBP2	1.63627	1.06744e-09
HSPH1	1.63475	8.93727e-21
FAM212B	1.62973	1.0974e-05
ZNF366	1.62885	0.000274034
SNHG19	1.62697	0.00107365
DENND5A	1.61983	9.02811e-08
RABEPK	1.6157	2.2636e-07
NPM3	1.61358	1.87775e-06
SGK494	1.60381	0.00449843
SULT1C2	1.59469	1.1686e-08
DIP2C	1.59242	0.00280856
TMEM52B	1.58257	0.00899046
ERI1	1.57965	3.25684e-12
AKIRIN1	1.57929	1.27441e-14
TUBB6	1.57913	5.38965e-05
SRPK2	1.57847	2.16162e-15
C3orf18	1.57535	5.85e-05
ABLIM1	1.57358	0.0061597
NIPA1	1.57308	3.25844e-08
RBPJ	1.57043	3.05651e-24
TLR5	1.56558	0.0089851
RIMS3	1.56416	0.0237551
TIAM1	1.5594	7.0266e-12
HSPA1A	1.55872	6.18571e-07
LRRC8B	1.55592	2.48913e-10
MYL6	1.55531	3.43543e-07
CYGB	1.55252	0.00461168
IFNGR2	1.55072	4.50343e-13
C5orf28	1.55008	0.00104982
GRAMD1A	1.54082	0.000126878
SLA	1.53753	9.74039e-10
LINGO1	1.53411	0.0469962
REL	1.53013	9.9948e-24
CHST7	1.52451	1.2814e-07
ZNF124	1.52451	5.17302e-08
TMSB4X	1.52279	1.88338e-14
ACE	1.5209	0.000139618
MFSD12	1.52049	5.75629e-06
VSIG10L	1.51843	2.51686e-05
P4HA1	1.51762	1.53297e-16
KLF8	1.51674	0.000119769
ARFGEF3	1.51281	0.0498439
TMEM117	1.5072	6.85319e-09
PHLPP2	1.50677	5.11752e-05
MPHOSPH6	1.50211	0.000172738
ATXN1	1.50039	9.85554e-10
ITGAV	1.49778	7.01453e-06
PPP2R3A	1.48877	0.000147339
FKBP1C	1.48876	0.000256105
TES	1.48749	1.73267e-06
CRIP1P4	1.48733	0.0124818
RFTN1	1.4856	9.54239e-06
TMEM91	1.48352	3.70086e-10
RP11-527N22.1	1.48325	2.75054e-05
PITRM1	1.47978	1.51671e-07
MGLL	1.47937	5.49301e-05
SEPW1	1.479	2.66165e-14
PPIC	1.47795	0.0164299
FKBP1A	1.47777	2.86377e-06
ACTB	1.47541	7.09832e-07
TBC1D10A	1.47473	0.0065939
SLC27A3	1.47295	3.15959e-06
IL21R	1.47285	2.6309e-06
CLINT1	1.47209	8.49269e-06
AMPD2	1.46872	9.12323e-10
METRN	1.46673	0.00383068
ZNF620	1.46639	0.0062442
GLIPR1	1.45867	7.34113e-06
ADTRP	1.45413	0.00188749
ATP2B1	1.45407	7.8053e-14
UGP2	1.45102	2.10514e-12
EEPD1	1.44908	5.15049e-13
C1orf122	1.44678	4.13868e-07
SLC35E3	1.44606	8.34308e-11
CCDC71L	1.44469	1.06922e-06
EHD4	1.44428	8.52759e-08
PAPLN	1.44213	4.4465e-07
RP11-347H15.5	1.43859	0.0122572
MAP2K6	1.43464	1.84653e-05
ARAP2	1.43175	6.93258e-12
RP11-438L7.3	1.43159	9.53727e-07
ZSCAN18	1.42966	0.00288158
RASSF7	1.42937	3.67071e-06
GOLGA8A	1.42521	1.06928e-05
CLEC4A	1.422	2.26887e-05
FHL1	1.42091	9.90331e-05
CTNS	1.42061	1.24403e-05
FKBP5	1.42042	3.86943e-09
SGPL1	1.41897	1.05946e-05
CARD9	1.41597	2.87001e-05
VANGL1	1.41486	0.0127496
ZNF503	1.41347	0.000824145
TJP2	1.40975	0.000803596
HSPA1B	1.4094	0.00376828
PSPC1	1.40491	1.20731e-06
LRFN4	1.40435	0.000304644
PLEKHA1	1.39835	7.4697e-06
CSF2RA	1.3958	0.0174477
PPM1L	1.39564	4.54136e-05
IPO4	1.39177	0.0103619
TSPYL4	1.39123	0.00175754
CTD-3092A11.1	1.39002	0.00105208
C9orf139	1.38652	0.0211013
PPP1R3B	1.38627	0.0240639
PRKAA1	1.38556	0.000164847
CXCR4	1.38493	3.4791e-08
KPTN	1.38343	0.00710363
B4GALT2	1.38208	1.13382e-06
VAV2	1.38206	0.00435415
PELP1	1.38182	2.80321e-10
EPS8	1.38172	1.64818e-08
ERV3-1	1.38137	6.43059e-05
PPM1F	1.37693	8.56176e-07
ACADVL	1.37638	7.09384e-12
PECR	1.37346	0.0148728
CHML	1.37343	0.00919313
AP2M1	1.36865	4.81372e-16
GGTA1P	1.36796	0.00763122
HSP90B1	1.36017	1.8873e-10
HMG20B	1.35874	1.04087e-10
FAM69A	1.35858	0.00135244
CAT	1.35822	1.18524e-15
ADK	1.3563	2.92503e-08
ABCA5	1.35475	0.0023267
HADHA	1.35122	2.89934e-09
WWTR1	1.34993	0.00177474
CAMK1D	1.34966	0.00323083
ACTG1	1.34653	8.1537e-06
SMOX	1.34	0.000198405
TP53BP2	1.33859	2.50287e-11
RP11-174G6.5	1.33348	0.00560483
ABHD4	1.33261	2.45354e-06
MARCH9	1.33061	0.00039999
TTN-AS1	1.3299	9.65619e-06
GPR157	1.32857	0.000331772
SRGAP1	1.32577	5.65984e-05
SAMSN1	1.32539	0.000294029
EPHB1	1.32396	0.00391337
WBP5	1.32254	1.0643e-10
SLC16A10	1.32138	0.0477363
PIK3R5	1.32066	2.89203e-12
CLSTN3	1.32039	0.0481233
LL22NC03-2H8.5	1.31309	0.00758033
MFSD10	1.31216	5.78655e-10
GRASP	1.31004	0.022671
TRIM35	1.30751	0.000132395
GPSM1	1.30675	0.0072257
MCUR1	1.30609	1.28706e-06
SH3PXD2A	1.30462	3.2598e-06
THBS3	1.30355	0.0279856
FOSL2	1.30284	0.000891452
CTD-2013N17.1	1.30119	0.0175553
LINC00094	1.30106	0.00249106
RP11-566K19.8	1.29667	0.00447756
SOX12	1.29655	0.00618562
LIPA	1.29517	9.47453e-20
MGAT1	1.29339	2.4705e-24
TREML1	1.29304	0.00370385
MDH1	1.29275	1.19677e-10
PDGFB	1.29086	0.000478863
IL1RAP	1.28943	0.00127699
SIGLEC14	1.28921	0.0066585
CD83	1.28874	2.48401e-12
TUBB2A	1.28718	0.00632331
SLC12A2	1.2854	7.50813e-05
ECE1	1.28462	0.00939462
NR4A1	1.28276	0.043918
PNPLA3	1.28113	0.0280527
METTL1	1.28108	0.000873767
SPRED1	1.27723	0.000236711
PGBD4	1.27618	0.00197135
ELP2	1.27575	4.68662e-06
COL4A2	1.27259	0.00468815
SATB1	1.27208	0.0221788
HIVEP3	1.27204	0.00111342
EEA1	1.27163	4.16231e-14
AB019441.29	1.26701	0.00319401
TIPARP	1.26654	0.000784786
ANKH	1.26616	0.043111
DPY19L1	1.26476	0.000103205
P4HA2	1.2647	0.00838941
MAT2A	1.26308	8.74886e-09
TMSB4XP4	1.26303	1.48199e-07
TOMM34	1.25811	0.00502533
NET1	1.25758	0.049656
RP11-478C6.4	1.25555	0.0019733
TBC1D13	1.2551	0.000178408
ATP2B4	1.25471	1.99384e-07
PITPNA	1.25436	3.04015e-17
SERPINB6	1.24963	6.6405e-06
FBXO32	1.24801	0.000215447
CEP85L	1.24581	4.61296e-06
EPAS1	1.24179	1.50108e-12
STK26	1.24156	0.00389423
SEL1L	1.23764	2.69569e-27
AC025335.1	1.23526	0.0486285
RAPGEF3	1.23378	0.0227425
ANXA6	1.23188	0.0259985
SRPK2P	1.22643	7.36655e-05
SLC25A25	1.2247	4.65997e-10
CAMKMT	1.22063	0.0355685
ANKS6	1.22057	0.00441113
VIM	1.22002	3.63556e-09
TNFRSF9	1.21992	0.0440601
RP11-452G18.2	1.21982	0.00980595
TCF3	1.21918	4.41731e-12
CITED2	1.21876	1.31949e-06
LPL	1.21847	0.00654435
EIF2AK3	1.21843	0.000216365
FOXP1	1.21588	4.0654e-08
TADA1	1.21561	0.0162178
TRIM16L	1.2156	0.00554262
ARL6IP1P3	1.214	0.0242529
CD226	1.20976	0.0366512
ACVR2A	1.2095	0.00697101
NME3	1.2046	0.000143614
CHST11	1.20317	4.63053e-21
NCR3LG1	1.2027	0.0274175
RPL7P6	1.20022	0.0209716
ACAA2	1.19951	4.0531e-05
DHX40	1.19723	2.7355e-07
JADE1	1.19385	6.94752e-05
PTRF	1.193	0.0168135
RP11-288C18.1	1.19123	0.00239186
FOXO1	1.18843	6.99375e-08
TMEM256-PLSCR3	1.18779	1.02246e-07
CTSZ	1.18728	1.41483e-05
ITSN1	1.1869	8.71345e-09
LPAR2	1.18481	0.000287407
MMP19	1.18397	0.00511256
KTN1	1.1836	2.60158e-09
TIMP1	1.18347	0.0210823
KCTD6	1.18261	0.0123942
SPP1	1.18188	0.000318171
LY75	1.18157	0.0407415
CSTB	1.18139	1.63293e-05
PGM1	1.18044	0.00183087
PIM3	1.17961	3.8875e-10
RP11-652L8.4	1.17591	0.0258596
ZBTB10	1.1756	7.42368e-05
RP5-1085F17.3	1.17299	0.00218436
PHLDA1	1.17289	0.00172078
TUBA1C	1.17138	1.41176e-05
HSPA5	1.17048	7.10545e-06
CTD-3252C9.4	1.16647	0.00041585
CTD-2006C1.2	1.16397	0.0235354
IL27RA	1.16368	8.12467e-09
BLVRA	1.16259	7.83797e-08
SPINT1	1.16123	0.00781874
MCOLN3	1.16063	0.0388556
TNFAIP1	1.15924	2.85068e-05
WDR6	1.15856	0.00100698
PVRL1	1.15845	0.00970756
FCHO1	1.15774	7.59219e-07
MORN2	1.15762	0.00978561
DCUN1D2	1.15672	0.0055173
CHST12	1.15623	1.49597e-07
MIR4435-2HG	1.15563	7.1109e-06
MBNL3	1.15563	3.45912e-05
CTB-58E17.1	1.15512	3.52349e-05
ID3	1.1544	0.000861655
RRP1B	1.15281	1.28115e-16
CMTM4	1.15157	0.0173626
PHC1	1.14985	0.00176771
RUFY3	1.14886	0.000327254
TBCK	1.1476	0.00205722
KIAA1147	1.14377	0.00759054
BID	1.14348	7.13866e-17
HADHB	1.14344	9.37448e-09
GFOD1	1.14189	4.00205e-07
NGFRAP1	1.14174	1.67974e-06
TNFRSF21	1.1407	0.0135746
OSTC	1.14045	4.22121e-08
RPS17	1.13952	8.64644e-11
KIFC2	1.13667	0.000804266
EZH2	1.13639	0.000139266
PRKAR2B	1.13614	0.0288321
FIS1	1.13531	8.78311e-08
MYLIP	1.13493	0.011796
CMTM8	1.13481	0.00598554
SNHG25	1.13399	1.64818e-08
BEX4	1.13036	2.58226e-11
RRS1	1.12777	0.00936184
NOP16	1.12659	0.00401626
PDGFA	1.12301	0.00520342
SUOX	1.12271	0.000297317
LTV1	1.11906	0.000161818
AP2A2	1.11879	4.97823e-05
AMBRA1	1.11681	0.00141891
ID2	1.11636	0.000334693
IER5	1.11365	1.33244e-07
SLC25A20	1.112	0.000243783
GOLPH3L	1.1119	0.00434022
ZNF117	1.10964	0.000186484
HSP90B2P	1.10937	0.000592108
PFKP	1.1086	1.92097e-07
CERK	1.10624	0.0001099
RAB9A	1.1058	0.001833
ADAM15	1.1035	3.76801e-05
MAPK1	1.10297	2.92758e-23
INF2	1.1012	0.000163974
WDR59	1.10052	0.00113043
PLEC	1.09841	5.82442e-07
CNN2	1.09641	0.000496943
USP13	1.09622	0.0325395
S100A10	1.0961	9.28173e-16
RBMS2	1.09566	0.0494589
CA2	1.09366	0.00199391
LINC00152	1.08618	4.10246e-08
SHPK	1.08459	0.012887
ATP8A1	1.08381	0.00553988
GTF3C5	1.08341	0.000127521
EMC3	1.08273	1.60881e-05
TDRD9	1.08227	0.00254434
CEP68	1.08171	2.90906e-05
ITGAE	1.08154	0.00410241
UBAP2L	1.08154	5.55988e-08
IL6ST	1.07924	0.0051044
LGALS1	1.07899	0.000120596
ITPRIPL1	1.07633	0.0383458
LYRM1	1.076	4.48517e-06
IFNLR1	1.07564	0.0193502
OSGIN1	1.07476	2.95983e-06
SLC39A6	1.07312	0.000364851
FLNA	1.06607	3.58754e-07
ATP6V1D	1.06283	1.96418e-07
SERINC5	1.05744	8.18828e-05
AC115617.2	1.0563	0.0496075
TUBB4B	1.05582	4.97919e-06
ZNRF1	1.05507	0.00228
TMED3	1.05505	0.000232757
FABP3	1.05486	0.00128558
UCP2	1.05234	0.000478226
FLVCR2	1.05179	0.000129901
WDR47	1.05025	0.00161364
AP1B1	1.04943	1.45231e-05
AP001062.7	1.04709	0.0268967
EPB41L2	1.04657	6.33814e-06
POLD1	1.04557	0.00355162
FAM219A	1.04457	0.0297319
GSTP1	1.04449	3.90608e-07
LRRFIP1	1.04038	3.5167e-16
TMED9	1.03843	1.51331e-07
MAN2A1	1.03737	1.09628e-06
TCP11L2	1.03652	5.89226e-05
MAPKBP1	1.03609	0.00100105
SPRED2	1.03576	0.000466704
PPP1R16A	1.03548	0.000517303
BCL11A	1.03547	0.00667149
SC22CB-1E7.1	1.03539	4.80459e-06
TBC1D16	1.03401	0.000363981
MYCBP	1.03241	0.00509543
GM2A	1.03183	0.000173808
POLR2L	1.03137	0.000131923
MSI2	1.03008	0.0201175
SLC7A6	1.02418	0.00874086
NCOR2	1.02383	8.14772e-06
CTD-3035D6.1	1.02047	0.027279
ARL10	1.01986	0.012368
MAFF	1.01949	1.53065e-05
KLF11	1.01612	0.000147253
LGALS3	1.01279	2.41579e-06
CTD-2020K17.1	1.01241	0.0200625
PTOV1	1.01219	0.00127417
TMEM266	1.00996	0.0149774
PPP2R1B	1.00911	0.000161551
NHSL1	1.00615	0.0172154
C1orf109	1.00492	0.0443276
RP11-334L9.1	1.00405	0.000741605
AMMECR1	1.00358	0.0168576
IMPDH2	1.00209	0.000134017
RP11-568N6.1	0.997626	0.0192263
RPL24P2	0.997437	0.0198296
IMPDH1	0.995928	2.4178e-09
AC000089.3	0.995183	0.0031631
RALGAPA2	0.994831	0.000677456
EME2	0.992427	0.023918
TMEM256	0.991635	1.93627e-05
TDG	0.991141	3.5889e-06
RARA	0.990878	0.00016707
BACE1	0.990489	0.0183759
CD86	0.989865	1.23925e-08
ZNF525	0.989265	0.00171277
SORL1	0.98914	0.00920135
ARRDC3	0.988607	0.000113806
STK17B	0.987576	0.00202503
RPL7AP6	0.987299	0.000914758
NAGA	0.983627	5.3377e-08
EVL	0.980002	1.53147e-07
PAPSS2	0.979674	0.0168484
HIPK2	0.979059	3.25206e-05
RBM3	0.977943	0.000325547
RDH10	0.977715	0.0274668
PBXIP1	0.977236	0.00152683
PRDX4	0.974633	0.000245488
LPCAT3	0.974056	5.40325e-05
SRSF8	0.971334	0.000251787
HDAC2	0.971005	9.701e-09
CDKL5	0.970362	0.0170898
OGFRL1	0.967847	0.00112172
CRELD2	0.967407	9.39952e-05
RAP1A	0.967264	3.26633e-21
TSC22D2	0.964477	4.21081e-06
MAP3K4	0.963646	9.58315e-05
CLN8	0.96279	0.000979169
DAD1	0.962596	1.77789e-09
NOL4L	0.962074	0.048989
PCSK5	0.961613	0.00267569
GZF1	0.959597	0.010675
PICALM	0.959508	5.86197e-11
TNFRSF10D	0.958565	0.00907404
GABPB1-AS1	0.957552	0.0211488
AP1S1	0.953402	0.00106913
ROGDI	0.953262	0.00815645
TAF11	0.952323	4.13868e-07
HIST1H1E	0.95108	0.0484943
HUS1	0.949939	0.00256208
CHID1	0.947863	2.45705e-07
WDR90	0.947826	0.0170472
SUSD1	0.947624	0.0194251
EZR	0.947597	1.92589e-06
SEL1L3	0.946514	3.97155e-08
SEMA4A	0.946363	0.000472819
UBB	0.945417	0.000578669
DEXI	0.945064	0.047755
SNHG3	0.944751	0.0121232
MGC16275	0.942839	0.0385847
PLCB3	0.942647	0.00012851
ALG2	0.942136	0.00023659
LINC00847	0.942101	6.88831e-06
RAB11FIP1	0.941137	3.49975e-08
PCBP1-AS1	0.939261	0.0293672
SLC9A7	0.938548	0.00871223
CYB5R3	0.937292	1.36555e-08
FBXO33	0.936955	2.1509e-06
CXorf40A	0.935245	0.000996739
CHD3	0.933179	0.000198716
MRPL3	0.931448	4.93074e-05
C4orf36	0.930765	0.0488808
ARHGAP26	0.930215	2.78881e-05
AL353644.10	0.929941	0.0426221
PFN1	0.929903	2.04681e-05
RP11-680A11.5	0.927552	0.041107
MORF4L2	0.927072	6.23264e-10
RPL7	0.926813	0.0181495
AEBP2	0.926304	0.0054698
FKBP4	0.926259	0.000981246
TRMT61A	0.924928	0.0484961
C7orf60	0.923626	0.000618162
APBB1IP	0.922983	0.00015665
GMPPB	0.921876	0.0133194
SIPA1L3	0.921453	0.0332233
COA1	0.919901	0.0055221
NEK6	0.919164	0.0103889
GLIPR2	0.919129	1.18082e-05
UXT	0.917617	7.27716e-08
SELT	0.917141	2.15417e-07
GLS	0.914368	0.000365773
C4orf48	0.913777	0.000100937
ARNTL2	0.913513	0.0480488
SERTAD1	0.912897	0.000630662
NDUFB6	0.912049	3.56216e-05
RPL41P2	0.910815	0.00440995
NAGPA	0.910778	1.79932e-05
FGFRL1	0.909646	0.0110755
HEMK1	0.907971	0.00145223
PFKFB4	0.905798	0.00158279
PACS1	0.904256	0.00779388
HN1L	0.904097	0.000944716
VEGFA	0.904078	0.0258596
ALAD	0.90396	0.000592108
EIF4A1	0.90226	0.00335985
ACTA2	0.899998	0.00402144
ABCB10	0.899884	0.041327
LDLRAD4	0.899603	0.000171974
PTPRE	0.898032	0.00111658
CTB-63M22.1	0.897569	0.000397871
TUBB	0.896884	0.00160461
CSF1	0.896861	0.0231113
UBE2F	0.896344	1.30944e-05
ANXA11	0.893795	4.91594e-05
NQO1	0.89288	0.00523835
AKT1S1	0.891381	0.0181084
GALNT2	0.890295	7.6389e-06
LINC00657	0.889791	3.75015e-07
CD276	0.889693	0.0159363
RPS8	0.889596	8.94402e-09
SDF2L1	0.888114	0.00715423
NEK3	0.886777	0.0416793
JAK1	0.885306	0.00169986
IBA57	0.884829	0.0369143
GCN1	0.884602	9.65619e-06
BPNT1	0.884209	0.000579243
CDC42EP3	0.881607	0.0338856
NISCH	0.881524	0.00010201
MPRIP	0.881406	8.84084e-07
PRMT1	0.880845	3.88038e-05
PTPN4	0.880296	0.010675
JMJD8	0.880019	0.00107757
MIR22HG	0.879704	0.00230682
SNHG1	0.879616	0.0123414
MTCO2P2	0.878094	0.0273114
ADPGK	0.875475	7.33446e-09
FBXO9	0.874454	1.08097e-05
ECM1	0.87304	0.00720618
FYN	0.871284	0.00164748
KIAA0100	0.870211	0.00109897
DENND4C	0.870087	4.74317e-08
TST	0.869535	0.00498138
KCNK13	0.868997	0.000517609
FRMD4A	0.868023	0.00294333
BYSL	0.868005	0.0283183
HSDL2	0.867654	2.50725e-05
HGSNAT	0.864191	9.71988e-05
CASP6	0.863413	0.0177886
TM2D2	0.859802	0.000131849
PEX19	0.859258	2.79222e-05
PDIA6	0.859091	0.00126023
AVPI1	0.856064	0.0120407
SUN1	0.855629	0.00459691
WSB2	0.854542	0.000162253
CTNNB1	0.85366	2.315e-22
SNHG14	0.852951	0.0462841
EIF4G2	0.852595	7.20959e-07
LCP1	0.852154	0.0107414
RP11-36C20.1	0.851117	0.000493041
WHAMM	0.850546	8.69126e-06
RP11-146N23.1	0.849967	0.0208485
DEF8	0.849731	0.000197471
RP11-326K13.4	0.849592	0.0073679
REPIN1	0.849068	0.0060685
SLC39A9	0.848062	6.4284e-11
CAMK2D	0.84724	0.00728484
RPLP0	0.84707	1.68412e-06
PRDM15	0.8465	0.0374932
CACYBP	0.845595	1.12362e-12
MAGED1	0.844742	0.00715389
CDKN1A	0.844504	5.40153e-05
TMC8	0.843848	0.00146689
ABHD6	0.843458	0.0179095
BZW2	0.842761	0.00228
B3GNT5	0.841994	0.00985802
NDUFS5	0.841344	0.000163927
LRRC75A-AS1	0.840521	0.000236155
HECTD3	0.840355	0.00407955
SPN	0.83878	0.00116124
STK4	0.838351	4.4377e-05
SEPHS1	0.83756	0.00209611
SIK2	0.835679	0.000504898
ILF2	0.833855	2.26925e-11
ANAPC15	0.833675	0.0084451
SEC61B	0.833218	1.02304e-05
TREM2	0.833084	0.00041585
TRPV2	0.831736	0.0218662
SERPINH1	0.831644	0.00195746
OTUD6B	0.830928	0.0171146
ADD3	0.830509	0.00205442
VKORC1	0.827173	7.69532e-05
NUDT5	0.826992	4.01754e-05
ZMYM6	0.826601	0.00235858
NT5DC1	0.826351	0.0174375
PET100	0.824748	0.0216813
SH3YL1	0.824683	0.0274488
YRDC	0.822817	0.00291969
HEIH	0.821772	2.19681e-05
RPL3	0.821312	1.83328e-05
CALR	0.821299	0.00048032
MFSD9	0.819087	0.043183
PLXNA3	0.817715	0.0373553
PABPC1P3	0.81575	0.00201349
RPL4	0.814757	1.1253e-07
PABPC4	0.813671	2.23643e-10
SLC4A7	0.813041	0.000155927
CSNK1E	0.812458	9.7738e-05
ARL5A	0.811608	1.58288e-07
RAB8B	0.809007	1.38998e-05
TMEM14B	0.808239	0.00395978
SLC39A4	0.80804	0.0304849
RPL3P2	0.803502	0.0213661
MICALL2	0.802068	0.0103087
GNAQ	0.801249	1.13092e-07
PPME1	0.800893	0.00108328
STAU2	0.800132	5.64885e-05
ABCA7	0.797234	0.0488584
SHB	0.792901	0.0128043
SMARCC1	0.791781	7.769e-06
TPRG1L	0.791309	1.46146e-05
RPS2	0.789323	4.06526e-06
CAPNS1	0.788948	0.00834146
SKI	0.788542	0.00124552
SLC25A13	0.787636	0.0130745
CNPPD1	0.786257	3.80726e-05
NFKB2	0.785965	0.00781299
DGKA	0.784979	0.0123479
NSMF	0.784954	0.0234218
DYNC1I2P1	0.784329	0.0252213
EPM2AIP1	0.783882	3.01893e-05
ZBTB34	0.783865	0.0147497
TTYH2	0.78377	0.0371797
BLVRB	0.783038	0.00967805
REEP5	0.782554	1.01545e-06
ELK1	0.782277	4.47866e-05
EFTUD1	0.782214	0.00495243
GARS	0.780525	0.000572892
FBXL3	0.780008	0.000554603
GABPA	0.778897	0.00884033
KIF2A	0.778852	0.0234142
OST4	0.777625	0.000625979
VAPA	0.777611	1.09489e-10
H2AFX	0.777164	0.0224387
SELPLG	0.775077	0.0475057
MAPKAPK3	0.775028	6.11631e-06
BIN2	0.774168	0.0236227
HSP90AB3P	0.773829	0.00313148
SEPT7	0.773602	0.000625636
NAA25	0.771148	9.44299e-05
CREB3	0.767757	0.00292104
CLCF1	0.766124	0.0453675
ARL6IP1P2	0.765173	0.012969
SDC4	0.764392	1.684e-05
MRI1	0.762329	0.0270561
GFER	0.761909	0.0038651
SEC61G	0.7619	0.000347422
MED27	0.761736	0.00391367
HSPD1P1	0.761059	0.0323399
SIVA1	0.760828	0.000247073
ALCAM	0.760253	0.000378408
ITGAM	0.75979	0.000496943
ANKLE2	0.758396	0.000118658
PABPC3	0.757656	0.000766083
CCDC106	0.757196	0.0117481
TSPO	0.757125	4.78154e-05
TAPT1	0.756821	0.0161525
CCDC66	0.756737	0.00728484
DHDDS	0.756557	0.00199325
SRSF2	0.75622	2.48566e-07
CRY1	0.755647	0.0216894
RDH11	0.755628	0.00201331
NMD3	0.755061	0.00451925
MZT2A	0.752834	0.00794162
PNRC1	0.752824	0.0293481
CLSTN1	0.750473	0.0138959
CEP164	0.749372	0.00194332
PLEKHJ1	0.749124	0.0197832
EXTL2	0.747721	0.0301788
CCT3	0.747068	2.80894e-05
RPS2P5	0.746601	1.46085e-06
SVIP	0.746348	0.0149491
ARID4A	0.744828	4.25719e-07
UBE2R2	0.744719	1.13387e-10
MYO18A	0.74408	0.0332199
YPEL2	0.743741	0.00731169
PER2	0.742916	0.00199051
FNDC3B	0.742484	0.000437655
LYST	0.742122	0.00391641
CCNC	0.741735	0.00125494
SERPINB9	0.739594	0.00256208
KIAA0556	0.739226	0.021736
NUDT4	0.739128	0.0170139
HSPE1	0.738728	0.00248865
MYO9A	0.738529	0.000188044
VARS	0.737635	0.00783935
EIF5	0.736001	0.000211969
SFPQ	0.735829	7.92135e-06
RPS19BP1	0.733975	0.000376879
UVRAG	0.733796	0.00412254
ADRBK2	0.733714	5.17462e-07
SGSH	0.733325	0.00676018
IGF2BP2	0.733213	0.0124312
CDK2AP2	0.733177	3.39177e-06
TAF1C	0.732584	0.0484764
CNOT8	0.731833	0.00513103
KIF22	0.731023	0.0318115
RRAGD	0.727593	0.00323071
DUSP16	0.724653	0.00522456
APEX2	0.724326	0.00101284
CMTM7	0.724088	1.42919e-06
NUDT16	0.722212	0.0233703
MGAT4B	0.720927	0.000134017
ZNF609	0.720057	0.000631224
RPL8	0.71969	9.50422e-09
HCFC1R1	0.717308	0.00312174
PTGFRN	0.717277	0.012835
RPL7A	0.716969	5.63874e-06
SNX8	0.716873	2.79222e-05
KDM5B	0.71634	0.0126574
SDF4	0.715843	9.66666e-05
RASSF1	0.715242	0.0115346
FAM127A	0.714671	0.00757446
MOSPD1	0.714276	0.00876924
PDIA4	0.712825	0.00141328
PLBD2	0.712515	0.00350741
LAMP1	0.712431	0.000562992
PRKRA	0.712045	0.0264902
VPS13A	0.71118	0.00280905
AKAP1	0.710545	0.00959374
DBNL	0.710434	2.48941e-06
AAAS	0.709928	0.0222617
ECH1	0.709476	1.38244e-06
C11orf49	0.707437	0.0150177
POLR1C	0.707129	0.0484764
ZFAS1	0.706892	0.004488
MOB3A	0.706865	0.0464587
N4BP2L1	0.706535	0.00702436
ZNF84	0.706238	0.0227715
ZNF654	0.704625	0.0280527
PDHB	0.704543	5.80326e-06
USP36	0.704125	0.00372153
KDM2B	0.704063	0.0091903
RP11-632C17__A.1	0.701409	0.0267354
HNRNPM	0.700414	0.000437707
POGK	0.699461	3.76801e-05
HSP90AB1	0.699075	7.70987e-05
COMMD2	0.698762	0.0169021
TPI1	0.698057	8.42278e-07
MSANTD3	0.696808	0.0292018
BZW1	0.696657	0.00033389
SEC24A	0.696158	0.00140576
MFHAS1	0.695831	0.000648239
SESN1	0.695108	0.0167116
CALM2P2	0.694938	0.0123731
RUSC1	0.694907	0.0429689
TP53BP1	0.694691	0.000308438
SRSF6	0.6927	0.000395579
MT-CO2	0.692681	0.00360246
CPM	0.691706	0.00957165
LYRM4	0.691156	0.0164299
CALM2	0.690905	0.011575
APMAP	0.6907	0.00557884
PPP1R7	0.690432	0.000592471
ALG3	0.690338	0.016282
PDXK	0.690147	6.64282e-05
RPS7P1	0.688593	0.00883305
MRPL36	0.688494	0.0414968
MXI1	0.687706	0.00312174
PRKAG2	0.683939	0.00240814
GPX4	0.683732	0.00366886
NLK	0.68244	0.00290834
ABHD10	0.682404	3.37327e-06
PPP1R15B	0.682333	9.09929e-05
PABPC1P4	0.6815	0.00190549
C19orf70	0.681296	0.0301562
CPT1A	0.681231	0.00344239
SMAD1	0.681225	0.0477934
CRLS1	0.680496	0.0064144
RUNX1	0.679054	0.0124583
HAVCR2	0.678872	0.00280318
RBM8A	0.678219	3.35953e-05
TMEM206	0.677144	0.000625083
PTPRO	0.675082	0.00530182
PDP2	0.674359	0.00265034
EPN2	0.674149	0.0258189
CD2BP2	0.673639	0.000175354
ARAF	0.67259	0.00266798
PEPD	0.672431	0.00114318
ZNF587	0.670495	0.0436571
OSTF1	0.669668	0.00486291
FAM20B	0.669605	0.00658403
MARK2	0.669227	1.38691e-05
RPL10A	0.669058	0.000110034
TOR3A	0.668499	0.0335026
OSBPL8	0.668371	2.33729e-05
GSKIP	0.66817	0.0102316
SLC11A2	0.666952	0.0424006
SPRYD7	0.666866	0.0270949
SRGN	0.666114	0.0138592
PDCD6	0.665172	0.000905391
RP11-379H18.1	0.665025	0.0196935
RP4-758J18.2	0.664466	0.0240169
GALNT1	0.664115	0.0056819
TAX1BP3	0.664083	0.006327
RYBP	0.662206	7.11951e-05
BRD1	0.661806	0.0166052
TRAPPC6A	0.661328	0.0119206
ZNF701	0.660262	0.0269955
SNX4	0.659847	0.00274352
PDCD11	0.659536	0.00212714
SRF	0.658654	0.00502223
RBM14	0.658476	0.0114619
CAP1	0.658208	0.000257111
CCDC6	0.65802	0.0419557
CFL1	0.657922	0.0157649
COTL1	0.657545	6.12282e-05
ST13	0.656995	2.53185e-05
TMC6	0.656521	0.0148053
CTD-2336O2.1	0.656013	0.0183851
GPI	0.65565	0.00128708
ZDHHC8	0.654775	0.0273153
TTC3	0.654433	0.0019702
IRGQ	0.654347	0.0361179
CDK10	0.653682	0.028486
ARL6IP1	0.652611	3.17146e-07
RFWD3	0.652319	0.00799011
DNAJB11	0.65208	0.00162082
CERS6	0.651954	0.0386942
PPIA	0.65086	0.000952454
EVI5L	0.650023	0.0139439
BIRC6	0.649999	2.79763e-07
SNRPN	0.649627	0.000316606
ATP6V0A2	0.649573	0.0299883
MYDGF	0.648827	0.000532869
SLC25A17	0.647965	0.0493117
GTF2A2	0.647679	0.000579744
EPS15	0.647619	0.00324812
OSER1	0.647137	0.00405008
DDX39A	0.64694	0.0188299
RPN1	0.646311	0.000284812
GTF3C6	0.646223	0.0224343
LILRA2	0.646149	0.0473541
RPL36	0.646013	6.31396e-09
DNMT3A	0.645056	0.00308272
HMBOX1	0.644585	0.00493526
FAM46A	0.64457	0.0360267
BRMS1	0.643568	0.0224469
TCP1	0.642947	1.15483e-05
ATG4B	0.642507	0.00310145
RPL14	0.639677	2.26795e-07
TMA16	0.639548	0.00427738
CCT6A	0.638949	3.96388e-06
DNAJB1	0.638835	0.030812
ZMIZ2	0.638504	0.0213661
CDK7	0.6381	0.0471404
METTL7A	0.637509	0.000805527
SIRT1	0.636397	0.0273018
EXOSC7	0.63618	0.0487527
SPI1	0.634843	0.000396593
SLCO3A1	0.634609	0.00674132
GPAA1	0.634536	0.011041
RPSA	0.634423	0.0021928
BTG3	0.634355	0.0177798
PEF1	0.634296	0.000247294
CFLAR	0.632514	0.00590753
MGAT5	0.631806	2.56299e-05
NEMF	0.628085	0.000422849
CLEC16A	0.627165	0.0175816
TARS2	0.627135	0.0194625
WIZ	0.627006	0.0337778
LRRC59	0.625961	0.00177799
TRMT112	0.623132	0.000648239
TWISTNB	0.622932	0.0146641
YWHAE	0.621862	0.00201257
RPS24	0.621707	1.28468e-05
DNAJB9	0.62107	0.00224486
ELOVL1	0.620941	0.000508066
QPCT	0.620397	0.0295398
PCBD1	0.619532	0.00194498
GANC	0.619259	0.0132115
MTCH1	0.618837	9.12323e-10
CHFR	0.618414	0.0169297
HDAC1	0.617744	0.00154079
HIGD1A	0.61678	0.0255707
EIF3B	0.616749	2.14467e-06
OSBPL2	0.616745	0.000986471
SMARCA4	0.616468	0.0011239
KLHL36	0.616455	5.33554e-06
BAD	0.616095	0.047594
FBXO21	0.6156	0.00267793
CASP2	0.615383	0.00312105
GABARAPL2	0.614707	0.00048333
TAGLN2	0.614339	0.000264479
MT-CO3	0.614045	0.0015906
PDCD4	0.613055	0.00782883
PABPC1	0.612867	0.00437137
HSPB1	0.612484	0.00214095
ZNF292	0.611696	0.00114601
ZNF217	0.609943	0.00815016
RPL3P4	0.608986	0.00146341
MED28	0.608707	0.00104215
ATAD2B	0.608525	0.00777771
RNMT	0.608367	7.70074e-06
SPSB3	0.607768	0.015839
RP11-425L10.1	0.607707	0.0244655
MOB1B	0.607359	0.0183759
PHIP	0.606956	0.00457127
SLC45A4	0.605531	0.0332966
HGS	0.605492	0.000847074
LYPLA2	0.605441	0.0185979
DAPK3	0.605338	0.0154465
SMDT1	0.604898	0.0155878
LAGE3	0.604727	0.0197299
KLHDC3	0.603683	0.000438055
CYP20A1	0.602362	0.0101419
CPNE1	0.602355	0.0393354
BCL6	0.601777	0.00306789
ARPC4	0.600745	0.0120281
SIKE1	0.600007	0.013381
SRSF3	0.599495	3.6154e-06
UBL5	0.598563	5.24798e-05
SASH3	0.596479	0.0425221
PCM1	0.59533	4.08422e-05
SIPA1L2	0.595319	0.0123661
PPIB	0.595279	0.004755
SPATA20	0.594918	0.0103785
ANXA2	0.594733	0.0352628
LUC7L	0.593129	0.0227752
SCARB1	0.593041	0.0157388
EML4	0.592975	0.00011079
PITHD1	0.591834	0.0251823
CD58	0.591708	0.000275806
MANF	0.591595	0.00902345
TCEAL3	0.591381	0.0359854
SNRNP48	0.589015	0.0132213
CHD7	0.588979	0.0177992
PGM3	0.588297	0.0495115
DRG2	0.587655	0.037636
LMAN1	0.587306	0.00700222
SLC30A5	0.585867	0.0315371
TMED10	0.584968	9.7738e-05
MTMR10	0.583579	0.0280771
ALYREF	0.583463	0.0193458
RRP1	0.582283	0.0284417
RPL5	0.581819	0.000237212
TOB2	0.580803	0.0338165
YWHAQ	0.580307	0.0283056
RPS3A	0.579495	0.00596308
UBALD1	0.579435	0.0365767
TRA2A	0.579206	2.26744e-06
MFNG	0.579069	0.0465033
VASH1	0.577231	0.031928
CALCOCO1	0.57555	0.025263
STARD7	0.575501	4.50889e-06
LUZP1	0.575115	0.000306403
TPM4	0.574223	0.0242203
CD44	0.573478	0.037587
ENO1	0.572696	0.0240639
C8orf33	0.571736	0.0141909
LSM7	0.571102	0.0114188
UBR3	0.570521	0.0201177
HOOK3	0.570481	1.01403e-05
GTF2E2	0.56997	0.000238876
RPS18	0.568599	0.00606244
PIGS	0.567852	0.0035207
ARHGAP10	0.567608	0.012887
NDUFC2	0.56734	0.000370513
FAM168B	0.56699	0.000865948
HNRNPA1	0.565921	0.000176209
ACOX1	0.565756	0.00161018
VPS35	0.564934	3.96326e-05
LRP12	0.564825	0.0463219
IP6K2	0.56435	0.00389454
SRSF1	0.564099	0.00531034
OIP5-AS1	0.563688	0.00560483
NCKAP1L	0.563008	0.00110245
C7orf73	0.562415	0.000483314
DUSP22	0.561838	0.0412655
KRAS	0.561679	0.000221846
PPP2R1A	0.560364	0.0429332
PLPP5	0.55965	0.0215069
RBX1	0.558799	0.000161139
TMEM63B	0.55811	0.0112688
SNRPG	0.557797	0.0150635
MED25	0.555691	0.0440022
GABPB1	0.555058	0.028768
DDX6	0.55392	0.00169986
TMA7	0.55359	4.15911e-05
CALU	0.553007	0.00193668
BRD8	0.552701	0.0131742
PPT1	0.552548	0.0187513
RPL27	0.551376	0.000174895
ATXN7L3B	0.551332	0.00215957
EVI5	0.55111	0.00402406
BCKDK	0.548906	1.10439e-05
TXNDC11	0.548782	0.0451901
OTUB1	0.548217	0.0116442
SOAT1	0.547652	0.012093
LSM2	0.547468	0.028131
CIRH1A	0.546042	0.0126621
OSBPL1A	0.545818	0.00911666
FTSJ3	0.545804	0.0156848
ITFG1	0.545713	0.00028986
ZNHIT1	0.545507	0.00070983
C1orf35	0.545469	0.00397044
RP11-313M3.1	0.544076	0.00900642
POLE3	0.543881	2.22071e-05
TRIM28	0.542321	0.00957266
FBRS	0.541839	0.0006304
DCAF6	0.541258	0.0433302
DYNC1I2	0.540624	0.012883
TMEM184B	0.538957	0.030837
BRK1	0.537645	0.00187801
F11R	0.537644	0.0498133
SEC13	0.536932	0.0198398
POLD3	0.535707	0.0252305
SNX2	0.534763	0.00743311
MCRS1	0.534579	0.0168576
AFF1	0.533501	0.0132605
FBXL20	0.532176	0.0269721
SRSF7	0.532055	0.0025779
EMD	0.531844	0.0139841
POLR2A	0.531608	1.01903e-05
SNRPE	0.531391	0.0214487
SUGT1	0.530982	0.00148984
SEC23A	0.530935	0.0140259
RAP1GDS1	0.530009	0.0150803
STRAP	0.529199	0.000178061
SLC39A7	0.528943	0.00157435
ZNF664	0.528069	0.0272626
UHRF1BP1L	0.5274	0.00296923
RCOR1	0.527102	0.0394511
PFKL	0.527066	0.0169006
POLR2E	0.526837	0.0060884
HAGH	0.525967	0.0220963
HSPD1	0.523954	0.00911429
RP11-524O24.2	0.523167	0.00973181
CFDP1	0.523082	0.0136312
RAB5A	0.520616	0.00289406
DCP2	0.520458	0.00639535
SCAMP1	0.520438	0.00348463
DDX3X	0.518956	0.0310808
RPL37A	0.517207	0.000661382
PRRC1	0.517192	0.00521736
RBM8B	0.516939	0.0175634
GADD45GIP1	0.516382	0.0143219
MYH9	0.515634	0.0301432
SUDS3	0.515024	0.000777048
C14orf119	0.514867	0.00389423
RPS3	0.514801	0.00138461
RPS21	0.514723	0.000445903
PI4K2A	0.51251	0.0256786
NOL7	0.51116	0.0201763
ETFB	0.510882	0.00618562
PRKD3	0.510631	0.0128574
FAM76A	0.510404	0.0238767
ZNF326	0.51001	0.0346598
PAFAH1B2	0.509371	1.75434e-05
PSMA3-AS1	0.508227	0.0158195
NEDD8	0.506536	0.0201612
UBE2V2	0.506148	0.000765512
LINC01578	0.506021	0.00677087
CHP1	0.505342	0.0244919
FNTA	0.504979	0.000840035
UBL3	0.504727	0.000428254
GRSF1	0.504151	0.049658
NPC2	0.50413	0.000462995
EIF3J	0.50346	0.0165581
RAD54L2	0.503384	0.00472682
RP11-40C6.2	0.50296	0.00202801
AKAP8	0.502014	0.0372501
HSD17B4	0.501474	0.0245626
DVL3	0.499775	0.029379
CHMP1B	0.499189	0.0105426
H2AFZ	0.498556	0.00512447
DEDD2	0.497563	0.0262769
HAUS2	0.496657	0.0380798
GRPEL1	0.495293	0.013362
EIF4EBP2	0.494613	0.00148945
TPP2	0.494498	0.00563212
PIK3R1	0.494352	0.000285918
NMT1	0.494104	0.0140127
PRKRIP1	0.493892	0.0270364
CEP350	0.491555	0.0130154
GNA11	0.489759	0.0464587
FUBP1	0.488027	0.00899107
GUCD1	0.487913	0.0206111
MGRN1	0.486247	0.011424
RPS23P8	0.4856	0.0162894
RPS5	0.485253	0.0154358
NDUFA4	0.484223	0.00757944
MGST3	0.48273	0.0177544
CSNK1G3	0.481684	0.0330972
RASGRP3	0.481638	0.0365036
YWHAH	0.481003	0.0433314
RPL24	0.47995	0.0221367
CTA-276O3.4	0.479703	0.0394361
RPS27A	0.479524	0.00493526
ATP5I	0.478966	0.0138959
NOP58	0.478599	0.0120787
SBNO1	0.477259	0.00709195
TRIM13	0.477227	0.0468666
HMOX2	0.477116	0.0241658
AGO2	0.476806	0.0183158
RPL10	0.476604	0.0213661
SYAP1	0.474482	1.15651e-05
ERO1A	0.474438	0.0142949
ACTN4	0.472782	0.0379641
TUG1	0.472489	0.0193381
MAEA	0.471538	0.0393549
OS9	0.471154	0.00167972
RAB10	0.470942	0.018111
COLGALT1	0.470627	0.010656
STUB1	0.468174	0.0161268
TCAIM	0.467882	0.0468075
CCT5	0.467153	0.0143841
ZCCHC7	0.466105	0.0461684
PTBP3	0.465937	0.00134738
SUCO	0.465031	0.0418719
SERP1	0.464203	0.0126506
SSR4	0.463221	0.00985802
CEBPZOS	0.462452	0.00783749
SF3A3	0.462296	0.00405338
PHKG2	0.461912	0.0333116
EIF5B	0.461758	0.000454566
ARFGEF1	0.461335	0.00102356
NIFK	0.461101	0.0322491
RAN	0.460729	0.00207989
MLLT10	0.458872	0.0194157
MRPL20	0.458701	0.00575454
STK25	0.458243	0.012983
M6PR	0.458166	0.0273568
MOGS	0.457934	0.0416606
UBE2I	0.457849	0.00381726
CLTC	0.457679	0.000807258
CAMTA1	0.45654	0.0271396
KHSRP	0.456314	0.00239527
HNRNPAB	0.455727	0.00493526
GNL3	0.455675	0.0280527
RPL6	0.455643	0.00153628
RPN2	0.455529	0.0345491
CLUH	0.454261	0.0440601
PSMB5	0.45375	0.0164356
ABCD3	0.453227	0.0270364
POLDIP3	0.45312	0.0230108
OSBP	0.452672	0.0253289
WDR33	0.452528	0.0114385
SAMD1	0.452464	0.00525296
LPXN	0.452247	0.0121153
SMARCD2	0.450992	0.0305977
CUL4A	0.448461	0.0220943
SAR1A	0.448348	0.0220483
SRSF9	0.448192	0.0241287
IMP3	0.446231	0.00509852
ARHGDIA	0.444734	0.018008
BRWD1	0.444366	0.0169136
ARL6IP5	0.443333	0.0180257
LMBRD1	0.442508	0.0137009
CD99	0.442025	0.0374016
FARSA	0.441883	0.0247573
PTPN1	0.441691	0.000561627
SRP9	0.441289	0.019679
FOXJ2	0.441199	0.0289439
ARGLU1	0.440983	0.0380798
PRKDC	0.440815	0.0245908
CLPTM1L	0.440587	0.0487845
TNPO2	0.440444	0.00920135
KLHL9	0.440056	0.0293554
RPL38	0.439554	0.00164296
LINC01420	0.436037	0.0294042
INAFM2	0.435716	0.0396901
UPF1	0.435004	0.012258
PRPF8	0.434775	0.00179555
RBM15B	0.434498	0.00252317
TBC1D22A	0.434325	0.0476047
STAM2	0.431757	0.037462
NCSTN	0.430378	0.00180483
CNOT1	0.430224	0.000472658
DNAJB6	0.429977	0.0290437
PIGT	0.429363	0.0168484
STT3A	0.427077	0.0346598
APPL1	0.427034	0.00641484
COPB1	0.426905	0.00273708
BCCIP	0.42661	0.0305704
UBE2G2	0.424432	0.0251579
ARF4	0.424004	0.0211935
MAPRE1	0.423317	0.00599298
STAT6	0.423227	0.049505
RPL32	0.423001	0.0245908
RPS15	0.422911	0.000987881
DAB2	0.421876	0.00941681
OTUD5	0.420899	0.0165478
UBE2J2	0.420612	0.0104197
SNX13	0.420197	0.0271396
NOLC1	0.420005	0.0497314
LRPAP1	0.418973	0.0316427
IGBP1	0.418835	0.0260599
ACTR1B	0.418488	0.0150724
SLC25A46	0.41735	0.0393779
KPNA1	0.415488	0.0358822
RNF11	0.414621	0.0220963
DDX5	0.41403	0.0126031
ROCK2	0.413837	0.00735405
RPL11	0.413651	0.00745736
WDR1	0.413424	0.0260287
LSM1	0.411191	0.0445585
TRAK1	0.411014	0.00148785
PSMD12	0.410768	0.0209174
HNRNPH1	0.409088	0.000510298
TCEAL8	0.406625	0.0023267
RBBP4	0.406498	0.00672492
RPL13A	0.404316	0.00150209
KIDINS220	0.404024	0.0251079
CCT4	0.403863	0.0109584
USP7	0.402908	0.00469212
MOSPD2	0.402821	0.0373659
TTC7A	0.402362	0.0161633
VAT1	0.401796	0.0333595
SUV420H1	0.39978	0.0372259
GABARAPL1	0.399371	0.0213754
LEMD2	0.397758	0.0475973
BDP1	0.396707	0.000397871
ST13P6	0.396586	0.0490348
SSR2	0.396439	0.0152583
RHOA	0.394519	5.77834e-05
CHTOP	0.393364	0.0455981
POLR2C	0.393011	0.0484918
DNAJC3	0.392786	0.0174517
PAK2	0.392568	0.0164299
MZT2B	0.392376	0.0468363
FNDC3A	0.392065	0.0435961
IKBKB	0.392033	0.0411727
TMED5	0.391955	0.0126501
PHF20L1	0.391189	0.00388227
NAA15	0.390715	0.0220963
EFCAB14	0.390061	0.00177684
RPS7	0.389296	0.0261404
TUBGCP2	0.389286	0.0467011
SLC16A3	0.388898	0.0338704
AKT1	0.387989	0.0455829
CWC15	0.387938	0.0331937
SLC35E1	0.38721	0.0378781
FEZ2	0.385898	0.0123409
MOB4	0.384583	0.0423505
CSNK1D	0.384237	0.0125948
IREB2	0.383659	0.00897382
PPP1R2	0.381742	0.0147145
EIF3G	0.381261	0.0217608
CDC42	0.380745	0.00269349
TCERG1	0.380708	0.00192397
DDX46	0.379874	0.00304826
TMED4	0.377932	0.032447
DHX9	0.377314	0.0293942
NDUFB11	0.374212	0.0248606
HNRNPDL	0.374142	0.00343489
SYNCRIP	0.373685	0.0103251
YWHAZ	0.373164	0.0201432
ETFA	0.371208	0.0173309
PSMD3	0.371057	0.012093
FAM162A	0.370417	0.0416793
NPM1	0.3697	0.0117481
PDPK1	0.367653	0.0479206
SND1	0.366925	0.0447409
SMIM7	0.366661	0.0462332
TM9SF3	0.364824	0.011374
GSPT1	0.364823	0.00754254
RPL35A	0.364005	0.0336256
KLC1	0.363324	0.0154358
PHRF1	0.362668	0.0222617
SLC25A24	0.36254	0.0459358
SRSF11	0.362025	0.0229018
RPS29	0.36105	0.00799011
EMC6	0.358158	0.0496097
TAOK1	0.357823	0.000262224
BPTF	0.357775	0.0222163
CMPK1	0.356524	0.0487964
YTHDF2	0.356049	0.00745018
HNRNPH2	0.355173	0.0428939
DDX18	0.354192	0.0262502
CKLF	0.354009	0.0272626
RABEP1	0.353866	0.0146942
ARPC5	0.351743	0.010812
WDR83OS	0.350973	0.0164299
HTATIP2	0.350472	0.044588
RPL23	0.348443	0.0119048
USP9X	0.348109	0.0192676
HNRNPA2B1	0.348045	0.00689188
WWP2	0.347033	0.049883
SUPT4H1	0.345604	0.00261572
GID8	0.3451	0.0209734
EWSR1	0.34461	0.0165295
PSMD13	0.34318	0.0365284
SKP1	0.342342	0.00873725
RPL34	0.341722	0.0354946
RPS14	0.338553	0.035751
RNF220	0.336076	0.0347359
MAPK6	0.335457	0.0207864
UGGT1	0.334417	0.0280383
EMILIN2	0.334126	0.0486285
EIF3D	0.33346	0.0169697
SRPR	0.332606	0.0261404
C19orf53	0.331473	0.0319645
CACUL1	0.329843	0.0168576
ZNF207	0.328993	0.00985802
SNRPB	0.328886	0.0475057
CIB1	0.327525	0.0438974
ERGIC3	0.327194	0.0204137
PSMD7	0.323053	0.0119708
GNA12	0.32245	0.0269955
USP14	0.321813	0.0275325
TAB2	0.320026	0.0398002
ZKSCAN1	0.319821	0.0206602
SLC25A3	0.315173	0.0144234
HSPA8	0.313676	0.0330364
SARAF	0.304375	0.0463561
UBA1	0.303985	0.0372766
SHFM1	0.303766	0.0171146
FUS	0.30021	0.0432813
HNRNPL	0.296187	0.0252305
SNX5	0.294267	0.0334746
AHSA1	0.292212	0.0449092
HMGB1P5	0.288762	0.0190496
CAPZA1	0.28585	0.028694
VAMP3	0.28426	0.0132421
STX12	0.283343	0.0272152
METAP2	0.261121	0.0215436
NCL	0.259241	0.0288321
TMEM259	0.259166	0.0365284
CANX	0.252433	0.049505
SERBP1	0.244056	0.00526396
PAPOLA	0.242182	0.0354356

## Sheet: up multi_IFNg
Dataset EV1. RNA-seq comparison between multinucleated IFNg- and IL-4-differentiated human macrophages. Transcripts up-regulated in multinucleated IFNg-differentiated macrophages
Gene name	LogFc	Padj
HLA-DOA	8.31493	5.90353e-12
APOBEC3A	7.79542	6.20808e-10
FCGR1A	7.31394	1.2938e-15
CXCL9	7.31244	4.09891e-20
ANKRD22	7.23913	6.75067e-08
GBP5	7.01966	2.59007e-85
ETV7	6.92948	1.26675e-11
CD38	6.8284	1.99105e-05
BPI	6.67948	2.57751e-14
RARRES3	6.65579	4.67218e-17
GIMAP7	6.61355	8.0999e-08
CLEC4E	6.56115	5.12281e-15
AIM2	6.51224	1.28004e-11
NCF1C	6.34467	5.28709e-16
PMFBP1	6.25513	1.33655e-11
GRIN3A	6.18334	6.22377e-09
SECTM1	6.07048	7.3569e-20
APOBEC3D	5.854	3.63348e-11
GBP4	5.85299	1.37834e-39
ANO5	5.85091	3.07213e-10
NUPR1	5.83039	2.85754e-21
CMPK2	5.82511	5.87598e-13
CMKLR1	5.79979	7.81638e-10
NCF1B	5.7866	3.5615e-08
NCF1	5.76559	4.10012e-09
SLC2A5	5.73109	6.23282e-08
GPBAR1	5.69197	3.34686e-10
CYBB	5.66459	3.50452e-127
IFITM3	5.64269	1.68128e-31
FAM26F	5.6291	4.03796e-10
SNCA	5.56041	1.19383e-06
PIGR	5.56014	2.23159e-09
SLAMF6	5.51827	2.53947e-09
PYHIN1	5.49001	1.27708e-07
RP11-10J5.1	5.48111	6.1364e-08
IFI44L	5.44728	2.18261e-05
SERPING1	5.44642	7.47549e-80
DLX3	5.33953	6.37686e-07
MT1G	5.29494	1.69137e-08
KLHDC7B	5.27692	3.78817e-07
LYSMD2	5.24234	1.62503e-06
GBP7	5.20023	5.56423e-05
FCGR1B	5.15339	1.48641e-06
TNFSF10	5.14605	2.45325e-23
SIGLEC1	5.10325	2.18757e-06
ELAVL4	5.08987	2.66907e-10
C22orf42	5.08717	0.000211415
NLRP3	5.03539	9.90894e-06
CYP4X1	5.03486	5.45556e-07
SHISA2	5.01715	0.000729108
TEAD2	4.98605	5.95041e-07
FAM124A	4.94737	1.48416e-08
IFI27	4.94196	1.11322e-16
EFR3B	4.93798	5.88798e-11
TBX21	4.87319	2.66956e-13
ZBP1	4.84726	2.90188e-06
BANK1	4.8402	2.3111e-05
CYSLTR2	4.79528	4.5595e-05
HAPLN3	4.77624	1.62163e-05
AXL	4.76597	0.000642853
PTAFR	4.75538	1.98898e-11
C1QB	4.72537	3.24011e-06
SLAMF8	4.71775	1.82752e-16
RAB6B	4.71733	1.1743e-06
ALDH1A1	4.69916	7.50205e-19
SEPTIN4	4.69767	1.88681e-05
SPON2	4.68987	4.70941e-53
CLGN	4.68586	0.000229323
ADAMDEC1	4.67645	1.80167e-29
IL31RA	4.65799	0.00313468
LGALS17A	4.61923	0.00346241
GALNT14	4.56363	0.000268437
GLT1D1	4.56295	1.36838e-14
GIMAP8	4.54235	1.46064e-15
CLEC4D	4.5392	0.00185232
PLSCR1	4.51434	1.38595e-16
ITGB7	4.49449	4.22772e-68
ARHGAP5-AS1	4.46975	5.89065e-05
APOL3	4.42736	1.7959e-06
VNN2	4.4255	7.96682e-08
GCH1	4.39501	1.05375e-09
CD14	4.38883	3.47581e-06
TMEM229B	4.38422	3.61793e-08
CXCL8	4.37137	5.32474e-11
KANK4	4.37076	0.00290513
CCDC162P	4.35587	6.31379e-08
TRPV4	4.34617	4.372e-05
MT1H	4.33768	0.000373463
ADM2	4.3337	2.20135e-07
TNF	4.32837	2.46263e-07
GBP1P1	4.32141	9.18951e-19
IGF2BP3	4.30655	1.41226e-07
CSPG4	4.29669	0.00117404
VSIG4	4.28624	2.51555e-06
FAM81A	4.28003	1.68213e-17
TM4SF1	4.27678	6.12119e-05
CRISPLD2	4.27033	0.000197558
FAM225A	4.26754	3.44425e-07
KIAA1755	4.26414	0.000168869
SACS	4.25697	4.7674e-12
TEAD3	4.25459	2.21379e-05
P2RY13	4.25174	0.00477176
RHOU	4.2385	2.21866e-10
PTGDS	4.21626	2.48397e-22
RP11-328J14.2	4.2161	0.00119582
ANKRD1	4.20626	0.000146565
LINC01358	4.20158	0.000581465
IFIT1	4.20032	1.35879e-10
LILRA5	4.18352	0.0011274
CTB-158D10.3	4.18128	0.00209987
ZCCHC24	4.18043	4.49781e-09
P2RY14	4.17854	0.0132433
TSPAN9	4.1375	0.000750796
SLC6A9	4.12805	0.000958497
FCGR2C	4.09363	0.000331578
LGALS2	4.07558	3.40255e-06
IFIT3	4.07465	4.23448e-37
C1R	4.07158	1.8751e-09
SLC9A7P1	4.06916	0.000374918
C1QA	4.05867	3.14093e-07
SLIT3	4.05694	0.0076651
CA11	4.05295	3.30445e-22
CFH	4.04563	0.0302751
AP1M2	4.03852	0.00117139
IL12RB1	4.03845	0.00123327
PDGFRA	4.02711	1.3444e-08
MX1	4.01504	4.92743e-38
LGALS3BP	4.00526	1.01915e-30
LAT2	3.9925	2.26064e-25
PROCR	3.99242	0.011432
AC022182.3	3.98624	0.00302803
TESC	3.97762	0.0233773
IFI6	3.9776	2.37816e-36
ASRGL1	3.94472	5.13244e-39
ALS2CL	3.94429	0.00758655
GIMAP6	3.94289	8.00733e-10
ADAM28	3.91952	5.51501e-32
ITK	3.91862	0.000932067
RSAD2	3.90694	1.23314e-39
SLC9A3R2	3.90083	0.00116226
GFI1	3.89138	0.00445917
IL15RA	3.88719	2.71632e-07
GIMAP1	3.88679	4.42632e-07
CP	3.86149	0.0334745
TBXA2R	3.85467	1.97986e-06
CHRD	3.85439	0.00331118
C1orf228	3.85344	0.000166053
CES1P1	3.85242	0.00138669
C5AR2	3.84587	2.34937e-11
ABCB1	3.84308	0.0160865
RASL11B	3.83652	3.65611e-05
TRPM2	3.83392	1.33738e-08
P2RY2	3.83131	0.000856186
NCAM1	3.79804	6.13981e-06
SLC44A2	3.78565	1.72038e-20
CCL3L3	3.78525	4.21724e-06
EVI2A	3.78384	8.80708e-23
FCGR2A	3.77416	1.78736e-05
VAV3	3.7741	1.40967e-17
NIPAL4	3.7741	1.15406e-05
CDKN2B	3.76566	1.84096e-05
MT1L	3.75515	0.00115558
STAT1	3.74553	1.11826e-82
FPR2	3.73759	0.00349286
NT5C3B	3.72801	0.000368907
APOL6	3.70404	3.12577e-47
ME1	3.70037	1.1795e-20
CD6	3.70027	0.00840988
P2RY6	3.69452	0.0016281
MT2A	3.69024	1.31536e-43
MMP2	3.686	0.00715306
BST1	3.66501	6.66155e-07
DDIT4L	3.6603	5.2675e-05
NAALADL1	3.65739	0.00121282
SLC11A1	3.65651	1.41411e-26
NFAM1	3.65605	1.86655e-23
CDC42EP1	3.64954	9.90894e-06
TRIM2	3.63361	7.10539e-08
PAK1	3.61774	1.67966e-21
VAMP5	3.61424	5.57657e-18
TMPRSS4	3.61356	0.0103451
C5	3.60451	1.51126e-11
C1S	3.5992	9.08089e-06
GVINP1	3.58434	6.50472e-06
MNDA	3.57722	7.32396e-20
CATSPERD	3.5761	0.0142262
TLN2	3.57289	1.54728e-17
PDCD1	3.57174	0.00572569
USP30-AS1	3.567	5.06022e-14
TRIB3	3.56597	0.00104932
GATA2	3.54802	0.000370858
IER3	3.54579	6.69829e-15
LAG3	3.54498	0.00600658
SARDH	3.538	8.55124e-06
EPSTI1	3.53643	7.40212e-07
MYEOV	3.5338	5.16331e-08
RP11-732A19.1	3.5307	0.0300048
RPL32P1	3.53032	0.0375521
TMEM37	3.53023	0.00625871
RP11-126K1.6	3.50799	0.00503436
HAL	3.49927	0.00679488
ARHGAP15	3.49547	1.58829e-10
TEX14	3.48671	3.26446e-07
LANCL3	3.48539	0.0415162
LINC00937	3.48434	0.00956544
CIITA	3.48217	9.4824e-07
PDPN	3.48135	0.000134836
LINC00856	3.47332	0.0138122
LST1	3.46528	8.1427e-15
AC004158.3	3.46094	0.00478245
GBP1	3.4588	1.96639e-18
RET	3.45362	0.000485214
CDCA2	3.44363	1.65562e-08
PHGDH	3.43589	0.000299036
HSPB7	3.43526	0.0287039
CFAP61	3.43334	0.0257796
SYT7	3.43329	0.00740201
TUBB4A	3.42782	0.00595233
MT1M	3.41094	0.00354401
RP11-567C20.2	3.40811	0.0414122
LINC00623	3.40716	0.0107804
SMPD3	3.40407	0.0231375
S100A8	3.39662	1.19612e-10
CCL7	3.39185	0.00323373
SLC43A1	3.38905	0.000389945
LRRK2	3.38337	3.02638e-14
RP11-482G13.1	3.3828	0.000881859
ST5	3.37306	3.71991e-06
RP11-344B5.2	3.35522	0.0382232
KCNMB1	3.33981	0.000552286
FCGR3A	3.33428	0.0434461
HLA-DPA1	3.33267	3.17422e-26
C5AR1	3.32811	1.70204e-20
DIRAS2	3.3085	0.0122018
ST8SIA4	3.30567	2.9258e-12
CCBL1	3.30204	0.0208396
MAP3K7CL	3.28964	3.60898e-05
GPRC5B	3.2876	0.0139311
MDGA1	3.28418	0.019865
ACVRL1	3.27878	4.70229e-11
FCGR1C	3.27788	0.0325949
GPR84	3.27744	0.0208126
C16orf45	3.26812	2.79594e-05
MT1E	3.26582	2.69401e-08
EMILIN1	3.26386	7.19288e-17
CD1D	3.26273	0.0260803
AC005076.5	3.25589	0.018987
KCNE3	3.2436	3.47999e-26
HPGD	3.23362	6.49013e-14
RP11-534L20.5	3.23177	0.0210793
TCN2	3.23048	1.94081e-11
LINC00996	3.22518	0.0227566
ERAP2	3.22378	0.000277891
TMEM173	3.2232	0.0131987
TMEM158	3.22221	1.87424e-08
APOL4	3.21645	7.28589e-10
LMNB1	3.21506	1.11525e-08
P2RX1	3.21372	4.75141e-18
TAGAP	3.21261	0.00080876
P2RX7	3.20851	1.91347e-36
RP5-1107A17.4	3.17694	0.00584805
CHIT1	3.17561	0.00237804
CCDC144CP	3.17286	0.00740501
HES1	3.16271	2.15466e-18
RP11-196G11.2	3.1566	0.0176265
RASIP1	3.15633	0.0385442
TLE6	3.14922	0.0149018
HSPA6	3.14667	0.013583
ANKRD35	3.13614	0.0386947
C11orf96	3.1339	0.00652332
PAG1	3.13371	1.04525e-19
CPED1	3.1323	0.000212987
RP11-876N24.3	3.12059	0.00312067
HTRA3	3.10802	0.0422388
PTK7	3.10516	1.85769e-05
ASPHD2	3.09318	6.40518e-05
ZNF462	3.0911	0.00269903
SDS	3.08066	1.3656e-16
CTD-2306A12.1	3.08063	0.00714122
CARD16	3.078	1.00122e-09
CCDC88C	3.07763	2.57424e-21
INCA1	3.07375	0.0199345
HLA-DQA1	3.07369	0.021926
JAKMIP2	3.07296	6.18941e-16
C8G	3.07249	0.0168564
MCTP1	3.06938	4.03355e-25
RP5-899E9.1	3.06808	8.63425e-05
GJA5	3.06243	0.0452156
CTF1	3.06206	0.0278224
NPTXR	3.05813	0.00639935
TNS1	3.05759	3.84994e-10
KCNJ5	3.05071	1.85843e-11
DUSP6	3.04948	7.73651e-18
SERPINA1	3.04308	1.48841e-06
MT1X	3.04265	3.56495e-08
SLC2A12	3.04036	0.00350842
C1QC	3.03487	0.00772124
FANCE	3.0324	3.41477e-16
P2RY8	3.0322	0.00448005
SFXN2	3.02637	0.000186928
FOXP2	3.01186	0.0182981
ARHGEF10L	3.01155	2.33719e-05
IGFLR1	3.00952	9.06322e-05
BLNK	3.00101	6.57198e-07
RP11-121A8.1	2.9947	9.5535e-05
PVT1	2.99447	0.0112059
FCER1G	2.99371	1.43756e-23
ZNF702P	2.99332	0.00175184
SYTL3	2.9931	3.26705e-14
OSBP2	2.98982	1.09576e-05
RNF128	2.98848	0.0012593
IRF1	2.98696	8.67396e-37
FCMR	2.98659	7.19667e-33
IQGAP2	2.97592	5.98405e-24
RP11-59H7.4	2.96494	0.037256
HVCN1	2.95766	9.54971e-25
PPP2R2B	2.94811	0.0397416
ZNF467	2.94636	0.0064388
RP4-545C24.1	2.94581	0.000189965
DLX4	2.94297	0.00489528
RP11-340F14.6	2.94071	0.000430169
CASP1	2.93997	9.39175e-05
CLEC2B	2.93731	3.46587e-18
RP11-320N21.2	2.93383	0.0500826
GLRX	2.93289	1.08474e-13
SLC25A23	2.93189	1.93306e-09
LINC01506	2.92579	0.00378222
RTP4	2.92388	1.05581e-05
RP11-356N1.2	2.92279	1.50214e-05
RASGRP4	2.9211	0.00689959
RGS3	2.9104	1.30089e-05
LHFPL2	2.90487	2.07912e-48
GAPLINC	2.89689	3.9177e-07
LINC00426	2.89397	0.043624
HLA-DPB1	2.88847	3.25618e-17
GIMAP4	2.88426	1.73385e-13
SKAP1	2.8769	0.0158492
ETV5	2.87307	3.96286e-08
FCRLA	2.86871	0.00272999
XAF1	2.86839	1.86738e-30
HLA-DMB	2.85996	2.28825e-26
PADI2	2.858	4.27176e-08
PSAT1	2.85646	2.58193e-09
MX2	2.83934	1.30957e-14
LILRB2	2.83652	5.42852e-08
CLEC5A	2.83455	0.0471122
RP5-1180E21.4	2.83014	0.00443576
COL8A2	2.82788	5.01955e-14
BAALC	2.82661	0.000803467
CCDC80	2.82377	0.0117581
ASF1B	2.82358	0.00123193
TSPAN5	2.82334	0.0250659
MMEL1	2.82113	0.00536769
SCPEP1	2.82088	2.31214e-17
KIAA1210	2.81261	0.032676
LINC00900	2.81199	0.000239644
BATF2	2.80844	0.000479162
FAM157C	2.80315	0.0499695
CENPJ	2.80277	1.47181e-16
CTB-114C7.4	2.79069	0.0487565
INSM1	2.78611	0.00391439
PLEKHF1	2.78105	2.20581e-11
WARS	2.76582	3.21087e-20
CACNA2D4	2.76357	1.20287e-07
SLC1A4	2.7634	4.42033e-32
HDAC4	2.76271	1.43506e-06
PVALB	2.76225	0.0467092
KCNMA1	2.75108	0.00408666
CERS4	2.74406	0.0402942
TLR8	2.74163	7.26445e-05
RBP1	2.73651	0.00335428
CR1L	2.7355	0.0459435
TRIM47	2.73507	1.47853e-10
IDO1	2.72745	0.00563224
KLK1	2.72326	0.0129929
BCOR	2.71531	1.29916e-07
FAIM2	2.70215	0.00959906
DLEU7	2.69409	0.0190502
DNAJB5	2.68845	4.27529e-13
SYNGAP1	2.66195	0.00197179
FAM213A	2.65991	1.22525e-30
CTB-147N14.6	2.65748	0.021214
GSAP	2.64922	1.04438e-10
DTNB	2.64879	0.000528059
SNX10	2.64324	7.74064e-24
DBN1	2.64203	1.10091e-05
S1PR4	2.6388	4.3757e-07
RP11-330O11.3	2.6316	0.0320813
SLC22A18AS	2.63107	0.00117565
RP11-218M22.1	2.62719	2.78796e-05
GRASP	2.62665	0.00679488
MEF2C	2.62317	5.91101e-05
SSTR2	2.61724	1.94254e-23
FPR1	2.6163	0.00518227
ATP8B2	2.61626	0.0281372
COL11A2	2.6083	0.00131096
SERPINB9P1	2.60763	0.017865
CHI3L1	2.60754	1.33853e-21
ACVR1B	2.60749	3.1793e-16
VWF	2.59822	0.0358035
TMOD2	2.59129	0.0199231
TAP2	2.59106	2.85889e-55
PDE4B	2.58883	0.00261097
CTA-384D8.34	2.58719	0.00601517
EFCAB2	2.58408	2.81371e-09
PTGS2	2.58374	0.0168349
MPZL2	2.58009	0.000438056
AIF1	2.57654	0.000927115
S100A9	2.56938	1.61094e-12
C2	2.56892	3.62559e-14
PTGES3P1	2.56491	0.0108796
ZMYM3	2.56456	4.16704e-14
GIMAP2	2.55332	1.53638e-06
CD48	2.5518	3.41893e-18
RP11-876N24.4	2.54008	3.58872e-06
FAM65B	2.53947	0.00104365
DHCR24	2.53717	0.000525498
RN7SL138P	2.53415	0.0259376
RAB36	2.53199	0.0147896
DUSP7	2.53006	3.44112e-09
ASAP2	2.52949	6.5474e-05
NOD2	2.52516	0.000562615
SLC19A1	2.52333	0.00549461
GMPR	2.52042	2.65512e-05
RAB3IL1	2.5204	0.00194943
STS	2.51923	4.66471e-06
CHAC1	2.51525	5.90827e-05
GPR162	2.51449	0.0407649
GBP2	2.50992	2.7595e-26
TNFAIP2	2.5033	2.73329e-13
DENND3	2.50077	1.03836e-08
SLC22A15	2.50003	1.23859e-05
PIGM	2.49567	0.00428519
GCNT1	2.48634	0.00256356
SH3PXD2B	2.47926	0.00193195
ZNF684	2.4723	0.0092185
TSC22D3	2.46948	5.93557e-17
DGKG	2.46946	0.00172633
NOTCH3	2.46631	0.00398358
RP11-134G8.7	2.46552	0.0189221
NEDD9	2.46126	2.47719e-09
RP11-274E7.2	2.45992	0.000753226
CTB-31N19.3	2.45625	2.63278e-09
CDA	2.45239	9.12843e-13
IL15	2.44987	1.88915e-08
SNTB1	2.44374	5.3007e-25
OR2A9P	2.44202	0.0103863
SLITRK4	2.44092	0.00550022
BLM	2.43788	0.00188384
HLA-DRA	2.43722	1.94067e-14
LGMN	2.41931	0.000135912
HLA-DRB1	2.40964	0.0165401
DRAXIN	2.40575	3.06058e-05
IRAK3	2.402	3.53647e-06
AOC1	2.40037	0.0167217
RFPL1S	2.39954	0.0155415
ADGRG6	2.38667	0.0270049
ALOX5AP	2.38181	0.000279759
JAK3	2.37714	0.0116577
PGM5	2.37466	0.00172502
LINC00926	2.37272	0.00173254
C15orf39	2.36886	0.000114407
TSGA10	2.3683	0.00753517
LRRC25	2.36716	0.0103916
FES	2.36528	3.36908e-05
GRAMD1B	2.3628	0.0198332
KREMEN1	2.35975	1.37292e-10
POMC	2.35881	0.0116241
CRTAM	2.34877	9.30064e-10
AATK	2.34856	0.0139281
RP3-473L9.4	2.34644	2.782e-05
EMP1	2.34065	1.13618e-13
NRGN	2.3399	7.1342e-08
VNN1	2.3388	0.00327879
FAM43A	2.32728	3.58108e-05
AUTS2	2.32687	0.0432107
MIR503HG	2.32006	0.0028912
IKBKE	2.31299	9.48268e-17
KCNJ2	2.30571	0.00706998
TAP1	2.30334	4.29881e-33
NHSL2	2.30217	0.000871735
1997-02-28	2.30131	1.80844e-05
RASAL3	2.29931	0.000341793
CTDSPL	2.29911	2.53777e-07
C1orf21	2.29017	2.28269e-12
DDX60	2.28594	5.57657e-18
SHMT1	2.28466	3.33113e-05
RASSF5	2.28288	2.82558e-44
MIR3945HG	2.28248	0.0310974
FLOT1	2.2766	1.68229e-19
FXYD6	2.27626	7.36902e-05
PHKA1	2.27425	0.00254388
MAP3K5	2.27084	4.27117e-11
RP11-545I5.3	2.27023	0.00648641
CPE	2.27016	0.00200703
CLEC12A	2.26305	0.000127274
CD84	2.25998	1.13618e-13
TFAP4	2.25737	0.0492893
IL18BP	2.2557	2.8926e-08
FAM92A1	2.25288	0.000196466
CD300LF	2.24956	8.83283e-13
APBB1	2.24909	5.36425e-05
RP11-284F21.10	2.24815	0.00799771
GSTM3	2.24525	0.00940494
WWC3	2.24201	0.00135628
METTL7B	2.23773	1.83426e-09
SLC25A19	2.23706	2.61768e-09
GPR150	2.23541	1.50805e-05
SCD	2.23532	3.96016e-12
LINC01176	2.2337	0.010546
PRAM1	2.23315	2.13146e-10
LL21NC02-1C16.2	2.23233	7.04335e-06
MLLT3	2.23209	0.010612
FAM105A	2.22991	0.00275277
CENPF	2.22863	0.0265591
NINJ2	2.22836	0.00134355
ACOT11	2.2247	1.06545e-05
LYNX1	2.2218	0.00516839
DIAPH2-AS1	2.22169	0.0385595
PLD4	2.22022	0.0435386
SP140	2.21941	1.42119e-16
FGFR1	2.21855	3.24319e-16
ALOX5	2.21833	0.000776602
CDKN2A	2.21707	0.00468569
SLFN11	2.21614	1.3499e-07
ASCL2	2.20764	6.75978e-06
CYP2S1	2.20685	9.13695e-07
BHLHE40	2.20037	7.73674e-15
PPARD	2.19864	5.76237e-16
EVI2B	2.19327	7.54949e-29
SLAMF7	2.18408	8.4381e-19
GBP3	2.18308	0.000161499
CLDN7	2.18013	7.31383e-05
RP11-245G13.2	2.17924	0.0177037
FAM134B	2.17892	1.78141e-13
NUDT7	2.17836	0.0093452
TTC7B	2.17404	2.28968e-05
PTK2B	2.17245	5.53174e-25
TLE3	2.16765	1.22166e-09
CPPED1	2.15094	1.48833e-14
CSRP2	2.15039	0.00895235
CLEC2D	2.15012	1.28119e-05
RP11-434H6.6	2.14775	0.0112636
SAMD4A	2.14727	1.29686e-06
IFI44	2.14622	0.00276844
TNFSF13B	2.1391	0.000996403
SLC30A3	2.12923	7.02838e-07
ALDH3A2	2.1283	4.49488e-21
PGBD5	2.12725	0.0132792
ARPIN	2.12586	0.000239316
RP11-259N19.1	2.11945	0.038887
RRAD	2.11647	0.0355893
FRG1EP	2.11566	0.00672286
LINC00173	2.1112	0.0231229
CAMK2B	2.11071	0.0235433
CASS4	2.10817	0.00263381
TFCP2L1	2.10625	0.00620341
TM4SF19	2.10591	6.02475e-10
NOS1AP	2.10164	9.4824e-07
OPRL1	2.10023	0.0176417
RP11-81H14.2	2.0998	0.0357374
RGS14	2.09882	6.21686e-06
VAV1	2.09863	9.75718e-10
TLR6	2.09777	2.64651e-16
ITPR1-AS1	2.09734	0.0422758
SDC3	2.09448	1.46345e-06
LTA4H	2.09337	2.24434e-19
JDP2	2.08889	1.00001e-05
SH3TC1	2.088	9.50594e-05
SLC8A1	2.08497	3.36191e-07
ZSCAN16-AS1	2.07978	0.00694372
ZC3HC1	2.07965	1.47315e-05
ST3GAL5	2.07731	6.84685e-10
HIVEP2	2.06913	5.18266e-06
SLC45A3	2.06849	0.0267057
EPHA1-AS1	2.06333	0.00133496
MEP1A	2.05761	0.00323373
TBL1X	2.05366	6.60789e-07
STAT2	2.0535	9.02824e-22
C10orf54	2.05315	1.40655e-11
DEF6	2.05265	0.00177859
MYLK	2.04988	0.0361625
PFKFB3	2.04168	7.45519e-10
TOP2A	2.03826	0.00188363
ASNS	2.03706	0.000175954
ASPHD1	2.03691	5.8488e-07
CCL3	2.02252	0.00323619
AC093627.10	2.0159	2.03382e-08
RTN4RL2	2.00514	0.000518196
SNORA12	2.00316	0.00356732
NAP1L4P3	1.99984	0.00488971
SLC6A12	1.99593	2.92058e-13
ARID3B	1.99327	0.00968925
GPR155	1.98927	0.000368864
PSME2P2	1.98665	2.6885e-07
RPLP0P2	1.9816	4.99528e-09
NAP1L1P1	1.97867	2.79594e-05
ANKRD29	1.97402	1.49438e-07
C3AR1	1.97282	0.0293222
ISYNA1	1.97179	0.0180018
PLCL2	1.96657	7.90483e-11
ARAP3	1.96358	0.00171292
MLXIPL	1.96251	0.000885596
SPATA18	1.96125	0.00443774
RNU5F-1	1.96042	0.0424815
MERTK	1.95958	5.25167e-09
FBF1	1.95809	0.0480655
IFITM2	1.95806	4.12616e-05
SAMD9L	1.95772	1.96629e-12
ITGB2-AS1	1.95747	0.00192873
C11orf45	1.95737	2.47177e-10
LAPTM5	1.9542	1.03059e-28
PSME2	1.95333	1.82582e-39
GK	1.95139	2.13068e-07
RP11-248J23.6	1.94868	0.0116336
NUMBL	1.94549	1.02355e-08
PAQR8	1.94129	8.29065e-08
HTRA4	1.94009	1.36109e-06
IFT88	1.93986	0.00145649
THEM6	1.93763	2.56647e-07
C1RL	1.9354	0.000106215
HFE	1.93389	0.00445037
MAFB	1.9326	9.58577e-07
CD72	1.9301	0.00258301
ZMYND15	1.91871	8.50545e-08
IKBIP	1.91439	8.15373e-05
LONRF1	1.91128	1.25556e-10
DSP	1.91118	0.00837881
CDS1	1.91102	1.76064e-06
ZNF618	1.9066	9.57667e-10
SLC43A3	1.90471	2.26776e-07
CRAT	1.90042	1.40563e-06
FRAT1	1.89552	0.00408613
FAM49A	1.88602	0.000169809
CTD-2135D7.5	1.88448	0.00119582
SEMA4D	1.88296	0.000431457
SOX13	1.88019	1.26618e-07
LRRC37A17P	1.87775	0.0257097
S100Z	1.87602	0.00121242
PLPP7	1.87412	0.0111149
ENTPD1	1.87022	6.37834e-13
SMARCD3	1.86808	0.00296852
LINC01127	1.86212	0.0394465
IFIT5	1.86197	8.36572e-09
CSF3R	1.86167	3.70337e-09
C14orf142	1.8606	9.66806e-06
BTN3A3	1.8587	1.50163e-09
TMEM180	1.84422	1.33471e-05
TNS2	1.84336	0.0228464
FGL2	1.83878	1.34818e-07
TIFA	1.83844	6.34984e-07
ACSS1	1.83668	0.00131137
NAMPT	1.83312	2.44661e-05
RUSC2	1.82978	0.000121593
PDE4A	1.82768	4.6335e-09
DHRS4	1.82369	0.0324556
LPAR6	1.82332	2.33048e-08
IFIT2	1.82133	0.000908888
SLCO4C1	1.81971	2.79725e-05
NEMP1	1.81803	0.00150968
VAMP1	1.81294	0.0154595
ARL4D	1.81276	0.031978
SEPP1	1.81213	0.0285721
CBFA2T3	1.81198	0.00123029
PLD1	1.80995	1.22375e-05
MMP9	1.80856	1.58721e-09
NR1H3	1.80467	5.61583e-13
ATP8A2	1.804	0.0328213
RHOBTB2	1.80324	6.25668e-11
MAX	1.80203	1.08414e-17
SLC29A1	1.796	4.5293e-10
LRRCC1	1.79557	0.000371059
ACACB	1.79309	0.0139281
HEG1	1.79071	0.00262588
SERPINI1	1.78584	0.00171975
CTSH	1.78516	3.60364e-09
CTSS	1.78511	2.98033e-23
TCTEX1D2	1.78295	0.00101329
GCHFR	1.78287	2.0676e-09
SLC7A5	1.78283	1.38739e-05
HLA-DMA	1.7822	4.9753e-10
KLHL6	1.77942	4.90335e-18
SPARC	1.77545	5.16331e-08
INPP4A	1.77521	1.37869e-08
THEMIS2	1.77465	6.86752e-05
RGS1	1.77389	0.000283452
SASH1	1.76932	0.000368519
CADM1	1.76815	0.0221388
TNNI2	1.76416	0.000700202
MAP3K6	1.7641	0.00478049
SLC9A1	1.7597	4.23e-09
HEBP1	1.75906	3.47902e-14
MCU	1.75722	1.07139e-16
PTPRC	1.75571	6.37627e-15
IFI16	1.753	5.57243e-15
TMEM71	1.753	0.000481845
LYZ	1.75207	1.25226e-12
RP11-303E16.2	1.75125	0.000323989
HIP1	1.75074	0.00267767
FRMD4B	1.74446	1.00484e-11
TLR1	1.74388	1.75049e-13
LIMD2	1.74252	1.19943e-09
SLC16A1	1.74074	1.59588e-13
ITGAL	1.74044	6.82631e-06
SLC23A2	1.73891	1.82531e-16
LY6E	1.73785	1.02638e-13
FYB	1.73168	2.38641e-16
HRK	1.73139	0.0305836
ADGRE5	1.7278	7.05633e-13
CFL1P1	1.72696	0.0415611
KCP	1.72641	4.32966e-05
LCP2	1.72441	2.31214e-17
TMCC3	1.72358	0.00194755
ARHGEF5	1.72336	0.000912556
LTB4R	1.72216	0.00524831
MDM1	1.72178	0.0010517
MAML2	1.71929	3.14152e-12
SLC2A3	1.71875	6.07672e-07
LOXL3	1.71855	0.000488385
RAD51C	1.71481	0.0114344
RFC2	1.71396	0.0127274
IFFO1	1.70822	1.08853e-05
TRG-AS1	1.70553	0.000462683
MESDC1	1.70382	4.01666e-06
PARP9	1.70034	1.20036e-14
PAQR5	1.69555	0.000211397
LPAR1	1.69463	0.00284941
CECR6	1.69321	0.0270049
ISG15	1.69276	1.06907e-05
RUNX3	1.69187	3.73582e-08
AKAP7	1.68477	0.00356102
UCHL1	1.67679	0.00101101
TYMP	1.6765	6.54836e-12
PLAUR	1.67578	1.25264e-09
TTC39C	1.67483	1.43992e-05
HTRA1	1.67456	0.00116733
NAP1L1	1.67192	6.21856e-14
RP11-452C13.1	1.66759	0.0278696
BCL2A1	1.66343	4.62745e-17
AIDA	1.6607	0.00342142
PITX1	1.65734	0.00195198
OAS2	1.65333	2.84804e-05
SNX18	1.65167	3.46213e-09
AK1	1.6511	0.00323373
PIP4K2B	1.65069	0.000358585
TRIM21	1.65018	2.13042e-05
ZNF703	1.6482	2.08183e-06
RP11-473M20.9	1.64561	7.07769e-05
NCKAP5L	1.64516	0.00310081
AC138517.4	1.64384	0.00129052
C19orf38	1.63796	1.60593e-07
GPN3	1.63711	5.90827e-05
DNASE2	1.63661	5.61583e-13
RP11-705C15.2	1.62964	0.0139119
STOM	1.62946	0.000421276
CCR1	1.62873	0.000150699
RP4-647C14.3	1.62869	0.0314329
SLC31A1	1.62664	2.7471e-15
ACSL4	1.62645	3.79275e-15
FAM195A	1.62337	9.46172e-05
NAP1L1P3	1.62201	0.0107386
SCO2	1.62149	6.31078e-06
SLC1A3	1.62071	1.74979e-08
CCDC102B	1.61974	0.000613436
TLR2	1.61709	0.00025023
RP11-368J21.3	1.61666	0.0445652
SMC4	1.61335	5.87598e-13
HEXIM2	1.61237	0.0023159
ERMN	1.61131	0.0222305
PKD2L1	1.60987	0.00101101
CXorf21	1.60948	0.00438598
ALDH5A1	1.60875	1.60732e-11
RPS6KA5	1.60077	0.0274716
PDLIM2	1.59966	2.44575e-11
PROC	1.59867	0.00493861
DTX3L	1.59776	2.09423e-18
ITM2B	1.59639	1.64589e-14
RARG	1.59253	0.00279882
TTC28	1.59245	0.0424587
OSBPL3	1.58932	1.05281e-07
TRABD2A	1.58761	0.0355893
PLXDC2	1.58464	1.86726e-19
TMEM154	1.58189	0.036404
MAN2A2	1.581	3.64546e-09
PIK3R3	1.58026	0.00575632
P2RY11	1.57802	0.00111974
TMEM104	1.57698	0.000514183
RAC2	1.56996	5.47308e-20
LRFN1	1.56767	0.0464494
ABCC1	1.56498	4.13242e-08
NES	1.56453	0.00420456
MAGEF1	1.56412	0.0157537
OTUD7B	1.56397	0.0136859
EPHB2	1.56348	0.000856186
PELI2	1.56301	0.0106804
RAB3D	1.55809	1.24806e-07
PYCARD	1.55793	7.07688e-11
SEZ6L2	1.55217	2.27257e-09
PARP14	1.55203	2.75133e-12
MVB12B	1.54842	0.0112636
DFNA5	1.54413	7.49394e-14
RASA3	1.54189	6.87158e-06
REEP4	1.54093	0.000897297
ZDHHC14	1.5399	0.00825278
RFC5	1.53856	0.00568687
PHF1	1.53633	0.000211479
FLI1	1.5357	9.87294e-06
ANK2	1.53146	0.0156936
ESR1	1.53084	0.00318235
CYTH3	1.52986	0.000719498
PTCRA	1.52976	0.0113901
ALDH16A1	1.52889	6.49013e-14
SUSD3	1.52847	0.000112657
FAM107A	1.52672	0.0106384
STAC3	1.52613	0.000195392
HELZ2	1.52384	1.28554e-07
CEP19	1.523	0.0214615
TBC1D2	1.52233	7.26743e-06
ACP2	1.52094	1.89262e-11
RCBTB2	1.51942	2.81581e-06
IVD	1.51932	5.12948e-11
RGCC	1.5186	7.07352e-05
SLC12A5	1.51398	0.009184
SMURF2	1.51315	0.000385766
SPTBN1	1.51206	5.12204e-05
EPHX1	1.50825	2.96413e-08
CAMK2G	1.50757	0.00657297
PSMB9	1.50659	2.52316e-11
OAF	1.50552	0.0305968
MYBPH	1.50383	0.00361411
FBXL5	1.50368	4.46148e-18
IFT122	1.50126	0.000468571
SLC1A5	1.49909	5.10205e-08
ANKRD28	1.49871	6.99307e-06
TRIM22	1.49803	7.65658e-05
FIGNL1	1.49754	0.0369378
STOX2	1.49495	0.0132198
ALDH1L2	1.49092	0.0182208
PCK2	1.49082	2.50142e-10
NUCB2	1.48896	2.90702e-05
XPR1	1.48778	2.20636e-08
DOK3	1.48751	1.0167e-07
MAPRE2	1.48379	1.67256e-09
ABCA1	1.48283	0.000178243
SH3BP2	1.48199	7.75171e-10
TMEM138	1.48182	1.61711e-05
SMIM10	1.47915	0.0408985
FBP1	1.47348	4.28807e-06
LIMK2	1.47273	5.84971e-05
PILRA	1.47156	9.40862e-13
ZHX3	1.47081	0.00831538
BCAT1	1.47	4.18506e-10
IFI35	1.46669	2.1975e-06
ALPK3	1.46577	0.0423965
EMP3	1.46542	0.00916682
UBA7	1.4635	3.85909e-06
UBR7	1.46272	2.74833e-07
GINS3	1.46159	0.010111
TICAM1	1.46132	2.84804e-05
SLC27A1	1.46024	9.75953e-07
NEU3	1.4593	8.18929e-06
PABPC1L	1.45793	0.025234
NXPE3	1.45564	0.000697083
NCOA4	1.45212	1.42343e-11
PPP2R3B	1.45071	0.0267057
NFATC3	1.44999	1.23329e-07
OPLAH	1.44939	0.0179386
XPOT	1.449	0.000198367
NEFH	1.44682	0.00114449
BTN3A1	1.4447	5.96962e-08
PNKD	1.44424	3.84994e-10
SNX24	1.44352	1.62378e-09
CD4	1.44243	0.000697083
FAM198B	1.44157	5.25921e-11
PSME1	1.43929	4.61817e-19
STARD13	1.43904	0.0181507
RP11-525A16.4	1.43405	0.0330654
MYO1F	1.43212	5.1627e-13
CCR5	1.42844	0.0100153
SSPN	1.42792	0.00011207
FAM131B	1.42752	0.0470749
SMIM14	1.42448	2.81709e-23
FAR1	1.42401	6.67238e-09
FOXO4	1.42338	3.47989e-09
MDC1	1.42238	0.00868464
DLAT	1.42137	6.63892e-07
RASSF3	1.4205	1.1872e-14
NDST1	1.41941	4.60909e-09
PMAIP1	1.41929	0.000163554
RHBDF1	1.41865	1.87083e-05
TRIQK	1.41616	0.0469418
C9orf91	1.41493	5.95041e-07
AGTRAP	1.41477	1.89595e-10
APOL1	1.40977	1.21351e-06
SSH1	1.40907	0.000124151
AC144652.1	1.40839	0.00314756
KANK1	1.40664	0.00408871
NRP1	1.40651	0.00101661
ZFAND3	1.40321	1.78282e-07
ARPC1B	1.40225	7.39475e-09
KCNJ1	1.40085	0.0107804
MYO10	1.40067	0.019202
UBE2D1	1.39936	1.66541e-07
TMEM217	1.39772	0.000137469
MSMO1	1.39492	0.00269062
SUSD6	1.39412	1.77832e-27
TMEM129	1.39243	0.00104771
AKIP1	1.39193	4.96107e-08
HNMT	1.38968	9.97887e-05
NLRP1	1.38737	0.0218763
FAM200B	1.38713	1.16084e-08
F8	1.38569	0.000657682
CRACR2B	1.38527	0.00906508
PLEKHA2	1.38466	2.75974e-13
NDRG1	1.38081	7.72327e-10
CAMK1	1.37682	7.76951e-06
HERC5	1.37532	0.0260712
ALDH4A1	1.37513	0.00750383
CDCA7L	1.37502	0.0293669
TANGO6	1.37468	0.00580068
PPARGC1B	1.37377	7.70086e-09
TMCO4	1.37212	0.000657221
C5orf56	1.36911	0.000525579
TRMT5	1.36903	6.59686e-06
SPATA13	1.36895	1.55409e-05
CHST15	1.36695	0.000750796
ATP6V0D2	1.36564	1.33954e-06
SP110	1.3652	2.932e-10
HLA-C	1.36332	0.00152552
GNPTAB	1.35848	1.64298e-17
RCC2	1.35387	4.75779e-05
SAP30	1.35257	0.000163035
DDHD1	1.35051	4.38414e-09
CYP4V2	1.34988	0.000582784
MAP2K3	1.34932	1.40302e-07
RBM38	1.34865	3.18977e-10
ARHGAP9	1.34839	0.00237136
FGD4	1.34752	4.55768e-10
UNC13B	1.34502	0.00347772
POLE4	1.34501	0.00133687
FLRT2	1.34442	0.00466074
NRIP3	1.34211	0.00171309
MIF4GD	1.34205	0.000119421
LMF2	1.34197	6.68523e-10
GLA	1.33842	0.00157205
HLX	1.33836	1.12404e-05
BBS12	1.33823	0.0107724
HPRT1	1.33816	0.0028912
IQCK	1.33753	0.00509301
KNSTRN	1.33725	0.0013729
SPECC1	1.33652	8.38436e-16
ALDH2	1.33495	0.000318897
PIM1	1.33185	7.70679e-07
BTBD2	1.32968	0.00220029
TMEM51	1.3289	2.83328e-06
LAYN	1.32807	0.0113457
PRSS21	1.3273	0.0353237
ICAM1	1.3271	0.00156118
PTTG1	1.32587	0.00444315
RGS20	1.32556	0.00736923
CCPG1	1.32543	0.000192608
CERS2	1.32255	0.0020911
HLA-F	1.31753	0.000165662
TMSB10	1.31575	7.3073e-16
INSIG1	1.31402	0.000297575
PARP3	1.3123	0.000540577
ARRDC2	1.3123	0.0280075
SMC6	1.31103	2.07906e-07
MICB	1.30888	7.27882e-05
CHAF1A	1.30789	0.000125402
CTSK	1.30723	0.0481337
ARHGAP35	1.30558	2.59168e-06
CPD	1.30527	1.87081e-08
SCAMP1-AS1	1.30461	0.0028705
GIPC3	1.30446	0.00427249
MB21D1	1.30376	0.0139384
HHAT	1.3029	0.00225913
METTL9	1.30279	1.3117e-08
NUMB	1.3027	3.96918e-07
SLC30A1	1.3003	4.4663e-10
FAM177B	1.29654	3.7513e-05
IFI27L1	1.29598	0.0209281
C3orf33	1.29595	0.0319352
ITGB5	1.29473	9.10476e-11
CCDC109B	1.29388	0.0169004
MATK	1.29317	6.11689e-07
RIN3	1.29274	0.000194484
CISD3	1.29106	0.00148731
SOD2	1.29091	0.000128813
MIR155HG	1.29079	9.02696e-05
CCDC15	1.29025	0.0194113
TMEM130	1.28989	0.00211734
PCNX	1.28979	1.70772e-06
APOC1	1.28734	1.25587e-07
SEC14L1	1.28517	1.7624e-06
TEX264	1.28498	0.000222342
GAS7	1.28449	2.01222e-11
KCTD9	1.28395	0.000394311
PRPS2	1.28368	0.000155971
B2M	1.28233	2.45325e-23
LDLR	1.28134	0.00730975
TNIK	1.27701	0.0184884
TBKBP1	1.277	0.0166316
RILPL2	1.27682	5.23232e-09
KLHL5	1.27435	1.33301e-05
ZMAT1	1.27213	0.0263672
GLUL	1.27133	0.00100576
GAB2	1.2693	1.31953e-06
PSEN2	1.26921	9.62401e-09
BEST1	1.26902	0.00342525
IVNS1ABP	1.26776	2.02177e-13
FGD3	1.26614	0.000969125
CRTAP	1.26584	0.0093452
CSF1R	1.2658	3.01018e-05
PRDM1	1.26518	0.000106355
RP11-67L2.2	1.26488	0.0123216
VRK1	1.26239	0.000967336
XKR8	1.25817	0.00214065
RHOG	1.2581	2.82644e-07
TKT	1.25744	9.09434e-10
GRAMD4	1.25618	0.0260803
PRKCB	1.25597	0.00133556
TRAF3IP3	1.25361	0.0225225
MLKL	1.25361	8.04677e-05
TNFSF12	1.25066	0.00913166
NACC2	1.25031	2.34026e-08
CCDC69	1.24952	8.54176e-05
SULF2	1.2478	0.00176815
HCST	1.24729	0.000896995
GLCCI1	1.24619	0.00816115
AL592183.1	1.24564	0.0467835
CASP4	1.24517	5.8488e-07
IFITM10	1.245	4.72452e-06
HK2	1.23949	2.30219e-05
SKIL	1.23778	0.00186684
AC147651.4	1.23767	0.016862
DEGS1	1.237	0.0174638
TBC1D30	1.23654	0.0120871
HMHA1	1.23596	5.051e-05
STX11	1.2358	0.000212569
ARSD	1.23498	0.000304739
PORCN	1.2348	0.0130053
NRROS	1.23303	0.000326253
GSS	1.23262	4.80768e-05
RMDN3	1.23177	6.30943e-07
IQSEC1	1.23153	2.65576e-10
MT-TF	1.22971	0.00479649
KIAA0922	1.22813	0.0169719
TSPAN33	1.22707	0.00808086
AHDC1	1.22596	0.00441881
WAS	1.22589	1.23408e-06
KLF9	1.2256	4.59305e-09
ZNF428	1.22533	4.33524e-07
GPAT3	1.22437	3.21256e-05
ZYX	1.22324	1.75478e-09
APOC1P1	1.22032	0.0011151
TMEM65	1.22019	0.00162829
SRC	1.21764	1.27538e-08
TMPO	1.21635	7.26151e-06
MAPKAPK2	1.21589	1.02532e-16
GPR68	1.21517	0.0338957
IDH1	1.21494	3.4578e-11
IGSF6	1.21478	0.000525579
LDHD	1.20962	0.0182377
TSEN34	1.20639	0.00213434
MT1F	1.20636	0.000151966
AGPAT5	1.20342	0.000368666
S1PR2	1.20161	2.1412e-07
DDIT4	1.20084	0.0326102
SLC31A2	1.19699	6.46386e-07
NUDT3	1.19697	6.2257e-08
SOS1	1.19697	2.11046e-09
OAS3	1.19569	3.47581e-06
ERF	1.19498	0.0130116
OSCAR	1.19368	0.000179635
ZNF438	1.1932	2.19603e-09
MAP2K5	1.19247	3.69609e-05
ZNF688	1.19234	0.0118392
RHOBTB3	1.19169	0.00260781
DBP	1.19166	0.0048005
SORBS3	1.19127	0.013296
ZDHHC4	1.19113	0.000470124
LHPP	1.19096	0.00937818
HSD3B7	1.19065	8.39157e-12
PDP1	1.18989	0.0444033
COQ6	1.18857	0.000706587
ITPRIP	1.18841	7.29706e-06
HCAR3	1.18693	0.0378204
MSRA	1.18625	0.00035187
ZFP64	1.18507	0.0267057
C17orf75	1.18418	0.0219119
DRAM1	1.18285	8.38039e-06
RALA	1.18232	5.51326e-07
RTN4R	1.17958	4.35669e-05
MDK	1.17854	0.0144147
S100A4	1.17574	8.32353e-05
INPP5D	1.17477	8.41173e-06
AAMP	1.17472	0.000710127
RP11-334C17.5	1.17375	0.000499294
SLC7A7	1.17077	1.63778e-05
PLXNB2	1.17033	5.33213e-06
EHBP1L1	1.16953	0.00646737
SFXN4	1.16696	5.65133e-05
ZNF276	1.16675	0.0243582
RRP12	1.16553	0.0161561
KDM1B	1.16332	0.000922445
C6orf106	1.16269	1.01372e-07
NAGK	1.16245	0.000102418
CD164	1.16197	2.44403e-14
ARHGAP5	1.16074	0.000136452
FTH1P23	1.16066	9.04112e-06
HLTF	1.15956	0.0251277
TRIM8	1.159	0.000415137
MEI1	1.15576	0.00429174
FNIP2	1.15277	6.07356e-10
RAB12	1.14977	3.21263e-11
DPY19L3	1.14935	0.0251989
HCK	1.14842	1.48841e-06
BRCA2	1.14827	0.00332776
SLC48A1	1.14696	2.07809e-12
SIGLEC7	1.14686	0.00117565
CYB561A3	1.14662	3.838e-05
R3HDM2	1.14502	0.000293774
MOB3C	1.14319	0.0435783
PSMB8	1.14221	2.32441e-07
GNS	1.14106	5.74234e-28
IRF2BPL	1.14063	0.000815413
PLD3	1.14007	8.16906e-08
TBC1D14	1.13987	4.43336e-05
NIF3L1	1.13982	0.000702808
TBC1D9	1.13939	0.000316022
GPR108	1.13794	2.35598e-05
EBP	1.1371	0.00478055
SLC38A2	1.13654	5.76153e-05
FRG1BP	1.1357	0.0119645
TRIM69	1.13008	4.62767e-10
ACSL1	1.12967	1.974e-09
PLGRKT	1.1273	0.000994307
UBE2L6	1.12658	1.81085e-08
LACC1	1.12657	0.00157205
PPM1H	1.12438	0.0279423
PTPMT1	1.12283	0.000120938
CNTLN	1.12176	9.21922e-05
RXRA	1.1205	2.71392e-12
PLXNC1	1.11933	0.000793601
PPP3CA	1.1193	3.93404e-05
ATP2A3	1.11927	0.00683625
MSRB2	1.11658	0.00532771
GPCPD1	1.11575	0.000407663
SLC22A18	1.11514	0.00278658
CPEB2	1.11355	0.000162717
ANKRD9	1.11158	5.58173e-05
DYRK2	1.11046	3.01008e-05
RPRD1A	1.11026	0.00176245
C5orf15	1.10986	0.00140909
ACADM	1.10944	2.23568e-06
AP1S2	1.10608	0.000696653
STARD3NL	1.10596	0.000776838
RNF135	1.10515	2.04078e-07
GMFG	1.10458	1.22166e-09
RP11-488C13.5	1.10434	0.0488658
GALM	1.10322	5.75713e-08
KIAA0141	1.1019	0.000266103
ITGB2	1.10172	0.000531865
ATP6V0A1	1.09859	3.54796e-07
CECR1	1.09826	0.00203578
CD74	1.09721	0.00265801
ARRB2	1.09721	6.4172e-09
PRKCD	1.09653	4.88076e-08
TFEB	1.09554	0.00140898
SPATA5	1.09375	0.0490543
PLA2G7	1.09317	0.000242946
LASP1	1.09286	4.48917e-10
GCLC	1.09151	1.85625e-09
SAMHD1	1.09045	3.76906e-13
PIK3CD	1.08867	0.00310303
CSK	1.08856	1.86396e-06
HK3	1.08643	0.0112636
SULT1A1	1.08411	0.0164278
OXNAD1	1.08404	0.00770736
LINC01125	1.08387	0.0200369
ST3GAL2	1.08309	0.000550359
CD37	1.08292	3.56484e-05
FOPNL	1.08288	8.35396e-06
STK40	1.08216	3.01117e-05
ARHGAP4	1.08172	6.5414e-07
TSKU	1.08118	0.00405275
CXCL16	1.07993	5.00964e-06
DPEP2	1.07989	0.0286356
MYO1E	1.0784	2.54911e-10
DYNLT1	1.07623	0.00391439
ARHGAP25	1.07619	2.20568e-07
DDX10P1	1.07567	0.0396287
MCM2	1.07449	0.0217522
DHRS9	1.07391	0.000168231
RALGDS	1.07188	0.000970806
DDX59	1.0718	0.00851901
TCF7L2	1.07106	0.000780839
ITGA7	1.07103	0.0117404
CLEC11A	1.07015	0.0107804
KB-1410C5.5	1.06933	0.0104167
MARVELD1	1.06839	0.0375235
BAG3	1.06813	0.00251875
HMOX1	1.06762	3.86351e-09
DOCK2	1.06638	0.00376123
CECR5	1.06441	0.000277891
PSTPIP2	1.06221	0.0052597
FADS2	1.06141	0.03634
KAT2B	1.06088	0.000365185
NOD1	1.06074	0.0404882
FTH1P16	1.06046	0.00169894
PAFAH2	1.06035	0.00446448
TNFRSF14	1.06012	5.18565e-10
BLOC1S2	1.05775	0.000195341
CD27-AS1	1.05775	0.01748
CYB561	1.05471	0.00114758
LPCAT2	1.05462	0.00199989
IGF2R	1.0543	4.3579e-07
RP3-510D11.2	1.05376	0.0483763
ABCG1	1.05238	0.0270418
KNOP1	1.05165	2.95165e-05
DENND5B	1.0475	0.0104414
GALK1	1.04724	0.0049326
LYL1	1.04664	0.00124784
FAM213B	1.04617	3.28572e-06
ECHDC2	1.04598	0.000424691
JAK2	1.04547	0.000488985
ANGPTL6	1.04488	0.0357394
ATF1	1.04349	0.00216722
FRG1CP	1.04224	0.0381038
NMI	1.04202	1.98681e-10
MGAT4A	1.04188	0.018094
APOBEC3G	1.04017	0.00934813
CTSD	1.03978	2.55897e-15
EIF4E3	1.03772	0.000252272
RPS6KA2	1.03627	1.17786e-07
EHD1	1.03563	0.0134813
SMIM3	1.03499	0.00890664
BAIAP2-AS1	1.03421	0.00785697
ACSF3	1.03221	0.00128358
EXOSC6	1.03121	0.0377784
VPS37B	1.03091	2.02069e-05
ZNF865	1.03067	0.0142471
CNTRL	1.03034	2.5464e-06
ARHGAP12	1.03016	2.63758e-07
SMIM15	1.02996	0.00156118
C9orf64	1.0292	0.0159269
PRCP	1.02906	0.0011274
ATG2A	1.02322	0.00135852
UCK2	1.0219	0.00620666
DOCK4	1.02098	0.000379847
DGCR6L	1.01938	0.013832
CCND1	1.01853	0.0129121
CASP8	1.01833	1.66787e-07
TMEM164	1.01554	6.11408e-10
CD274	1.01552	0.000959639
TSPAN14	1.01498	8.60756e-08
RNF213	1.01496	5.51993e-06
PTER	1.01487	2.64866e-05
RAB27A	1.01001	0.00174786
RELL1	1.00973	0.0477951
C6orf47	1.0096	0.00113601
PDLIM7	1.00955	0.0125284
FHOD1	1.00815	0.0500182
HLA-A	1.00812	2.4167e-08
CALCOCO2	1.00732	1.95337e-10
HEATR3	1.00681	3.14913e-05
CGRRF1	1.00632	0.0488516
NDUFS3	1.00537	1.97642e-08
TMEM14A	1.00532	0.0345968
CBLB	1.00527	0.000146153
APBB2	1.00403	0.0422758
RGS10	1.00368	0.00199722
ARHGEF6	1.00363	0.0345092
RTN1	1.00357	0.0466807
OSGIN2	1.00326	0.00302941
WDR26	1.00171	3.60417e-09
TNFRSF12A	1.00017	0.00667375
LAP3	1.00001	0.00291859
MTHFS	0.997616	0.000388697
RAP2B	0.997614	0.00231038
HIVEP1	0.99758	0.00695475
TNFRSF1A	0.996775	0.000230096
TNFRSF1B	0.995881	5.2306e-06
CMIP	0.993911	0.000253914
TAPBPL	0.9934	0.000253914
JADE2	0.993261	0.00611371
RAD18	0.992856	0.0492893
RMDN2	0.989868	0.0192787
SQRDL	0.987424	5.75976e-10
FDX1	0.984388	0.00353594
SLC46A3	0.984335	0.00418844
GRB2	0.984202	1.55422e-16
AC011899.9	0.98345	0.0323055
CSRNP2	0.983432	0.00458317
STARD8	0.983141	0.0213993
FURIN	0.97878	2.17813e-08
TIMM44	0.975764	0.00016882
MSN	0.975445	1.90688e-05
SH3GLB1	0.974469	2.85036e-17
ZNF358	0.973645	0.035092
TARS	0.973215	1.36165e-10
SLC25A40	0.972263	0.0201342
CYB5R1	0.971619	0.000342316
UBASH3B	0.971032	0.00176403
CAMKK2	0.96812	0.0181775
SNTB2	0.967787	0.00103744
TPRG1	0.967005	0.0457001
TMEM109	0.966408	9.58577e-07
SPATA2	0.965771	0.0174146
BRPF1	0.965265	6.37959e-06
SC5D	0.964391	0.00183768
GPC4	0.963281	7.34691e-05
TBL2	0.963046	0.036404
HMCES	0.962909	0.0033017
PEAK1	0.962282	0.000282932
ERLIN1	0.960496	0.00717314
GRN	0.960226	1.27022e-16
CEP57L1	0.959983	0.00151335
ARHGAP27	0.959891	0.00124172
RBCK1	0.959484	6.46414e-05
CEBPG	0.9576	0.000269117
LMO2	0.956812	0.00188903
CTDSP1	0.956769	0.000131301
SGK3	0.955742	1.24489e-05
SPTLC2	0.954769	0.000897297
LYN	0.953933	5.051e-05
RASGEF1B	0.953879	5.88524e-10
NOTCH2	0.95137	0.00132231
B4GALT5	0.951204	0.00552456
SIPA1	0.949582	0.0202922
SPIRE1	0.948564	6.41107e-05
HM13	0.948063	2.41976e-07
FAM107B	0.947357	2.00329e-05
NPL	0.946631	0.00132692
C15orf61	0.945993	0.00163976
CARD8-AS1	0.945412	0.0160357
AGPS	0.944415	7.21039e-06
ST20	0.943956	0.0153932
RHBDF2	0.942166	0.000613436
TRIM24	0.941742	0.00173628
TEP1	0.940631	0.0109701
RNF114	0.940608	3.55666e-07
GANAB	0.940152	1.51695e-06
SH3BP5	0.939316	0.00144092
DBF4	0.938468	0.000809307
NDE1	0.938165	0.000720455
CREB3L2	0.937951	1.69304e-08
ZFYVE16	0.937575	5.2675e-05
TK2	0.936694	0.00111488
SRBD1	0.934065	0.00376325
CAPG	0.933305	0.000492959
SLC22A1	0.931711	0.0343192
ENG	0.930758	0.00507546
FGR	0.930405	0.0275159
ABHD14B	0.929811	0.0228736
RP11-582E3.6	0.929697	0.0421937
TCEAL1	0.929441	0.012566
APOBEC3C	0.928992	1.10091e-05
CCDC77	0.92807	0.0206036
ARAP1	0.92748	1.57752e-07
TPMT	0.926938	0.0156273
SH2D3C	0.92679	0.0327554
STARD4	0.924568	0.00332005
DIXDC1	0.923918	0.0123882
C1orf54	0.923458	0.00154317
SESN2	0.922201	7.12075e-05
AARS	0.921346	0.000151178
ERN1	0.920926	0.0126316
LINC00504	0.919722	0.0498281
RAB13	0.919674	3.99796e-06
FKBP15	0.919054	1.27629e-08
RINL	0.918711	0.028794
KIF13A	0.917945	5.15387e-05
SLC35F6	0.917801	2.44562e-08
GSE1	0.917424	0.00403494
PHACTR4	0.916744	3.57842e-06
CHCHD4	0.91584	0.0431455
PJA1	0.914851	0.0267022
ABHD17B	0.911399	0.0142471
OTUD1	0.910588	0.00756
LRCH1	0.909516	2.14655e-06
TWF2	0.908563	2.4733e-07
PML	0.90817	6.78989e-06
DMXL1	0.90749	0.000118594
DENND1C	0.907122	0.0101157
FNTB	0.906771	0.025628
SCARB2	0.905112	0.00539433
INTS4	0.902777	0.0493773
GPRIN3	0.902403	0.000739164
MDM4	0.901635	0.0268247
ZADH2	0.900833	0.00141793
RNF44	0.898641	0.00179344
MPPE1	0.898137	0.0386908
PISD	0.89774	0.000212253
GNA15	0.896847	0.0149268
XRN1	0.896838	1.63543e-05
TOMM40	0.896729	0.000710754
LMO4	0.896723	0.0200369
FASTKD1	0.894973	0.0254583
HLA-E	0.893433	0.000520749
LYPLAL1	0.893333	0.00176425
SNX33	0.8927	0.0131777
ARHGAP24	0.89221	0.0158645
COQ2	0.891854	0.0318178
RB1	0.89017	0.000937765
BCL3	0.888744	0.0274883
ARL11	0.888666	0.000132669
NLRC5	0.887117	0.000924256
GPSM3	0.886553	0.000122083
CKAP4	0.885847	0.0252169
COMT	0.885606	0.0396287
UNC93B1	0.884313	0.00403969
APOL2	0.883934	0.0011513
SSBP4	0.882326	0.00323703
TCEA1	0.881558	0.00115558
PLEKHO1	0.880997	5.11166e-05
MSANTD4	0.880726	0.0343245
MPC1	0.880389	0.0023159
SLC7A1	0.879913	0.0193087
SHISA5	0.879876	5.55217e-07
POLK	0.87964	0.00019662
GHDC	0.879013	0.0125464
POLB	0.877702	0.00701629
DMXL2	0.877414	6.42191e-05
SEC63P1	0.876275	0.010272
RHBDD1	0.874836	0.0401561
BISPR	0.874575	0.0439161
KCTD5	0.873239	0.0270678
PLXNA1	0.870481	0.00269424
RBM43	0.870389	0.00939021
SLC20A1	0.869732	0.0167419
ELMO2	0.869482	0.000478073
CLIC4	0.869123	3.06058e-05
2004-02-29	0.868836	0.00762285
CDK6	0.867734	0.000293562
AGAP3	0.867409	0.00202232
ZNF318	0.867313	0.000653113
BTBD10	0.866557	0.0415205
FAM111A	0.866475	2.44776e-05
TPST2	0.865008	0.00916682
DNAJC19	0.862616	0.027775
KLHDC8B	0.862419	0.00715306
CDC42SE2	0.861627	6.83023e-05
CD99L2	0.860006	8.34579e-07
NCOA2	0.859621	0.0068664
TMEM222	0.859097	0.0421937
TMBIM1	0.858582	9.69088e-05
FMN1	0.857853	0.0154595
IDH2	0.856982	0.00054945
IL18	0.856331	0.0195792
GRK6	0.855545	0.00937818
HPCAL1	0.85551	5.91101e-05
FANCA	0.854915	0.0278696
ECHDC1	0.854608	2.06176e-05
PARP11	0.851017	0.0145761
FAM129A	0.849307	7.12299e-05
KIFC3	0.848707	0.0291248
MYADM	0.848348	0.00312049
PRELID1	0.846803	0.0109701
PRRG4	0.846188	0.0108835
GOT1	0.846106	0.00267461
C2CD2L	0.845788	0.00138669
UFD1L	0.845698	0.00266976
DCAF13	0.844402	0.0202922
TRMT1	0.843979	0.0271159
COX10	0.84369	0.00438598
CYP1B1	0.840141	0.00808086
ZBED5-AS1	0.839628	0.020078
TMX4	0.838533	0.00156069
KLHL8	0.837298	0.00045697
VRK2	0.836152	0.00039235
ORAI3	0.835911	0.00258719
DNPEP	0.835254	0.00347338
DCAF12	0.834616	0.000292121
MYCBP2	0.833253	3.54199e-08
SMIM4	0.832826	0.0076651
MADD	0.83113	0.00113683
ATM	0.830977	0.000350439
ZNF219	0.830794	0.00133531
CBR1	0.83033	0.000518196
P2RX4	0.830066	0.0118988
BAK1	0.828766	0.00129668
TMEM251	0.826287	0.0262186
NT5C3A	0.825231	0.000609452
FADS1	0.825221	0.00699282
PPP2R4	0.823016	5.13473e-06
SGMS1	0.822997	0.0460722
MAD2L2	0.822576	0.0308121
SNX27	0.82185	1.62286e-07
G6PC3	0.821403	0.022083
EGLN1	0.820658	0.00574381
NDUFAF4	0.820531	0.0343819
CLIC1	0.82045	0.00321008
RPP14	0.820127	0.00433343
DHTKD1	0.819546	0.0064388
SP100	0.817629	1.10719e-12
OAZ2	0.8146	0.000932067
ASB1	0.813845	0.0133883
ERAP1	0.813822	0.00180653
SIGLEC9	0.813748	0.034424
FAM101B	0.812961	0.012541
DESI1	0.811812	0.00157536
CLCN7	0.811215	0.000142651
SUN2	0.811067	0.001634
POLR1A	0.810956	0.0490676
ATP10D	0.810926	0.00829408
CTSO	0.810711	0.000240101
ARL8A	0.81024	0.000865441
NDUFS2	0.807878	0.000145679
CMC2	0.80782	0.021651
CNBP	0.805294	1.2766e-05
MAZ	0.804976	0.0214881
TRIM14	0.804654	0.00828614
ARHGEF2	0.803692	0.00144737
CHRAC1	0.803122	0.0108532
PTGES3	0.802476	1.07811e-06
RNF13	0.801816	0.000707128
C1GALT1	0.79996	0.0305604
TMEM38B	0.79933	0.00273195
GTPBP1	0.799005	0.0123139
ASAP1	0.798268	0.000159952
NCF4	0.798211	0.00487565
PANX1	0.797498	0.0190063
SLC35B4	0.796755	0.0407735
PLEKHO2	0.793909	3.61793e-08
USF2	0.790901	5.42095e-05
ACSS2	0.790283	0.00296878
CSRP1	0.788429	0.0184515
ANTXR2	0.78768	0.00258016
PTPN12	0.787667	0.000210069
NADK	0.786334	0.0134895
PARVG	0.786035	0.00724166
GIT2	0.784582	0.000316022
CLEC7A	0.783711	0.0377248
PGD	0.782938	7.81466e-05
RDX	0.782937	0.00139827
IL6R	0.78248	2.38713e-07
PPP1R11	0.780856	0.000253031
STX4	0.780759	7.77998e-07
LPIN2	0.779907	0.000283119
LRMP	0.778468	0.00126959
EDEM2	0.777846	0.0300602
CDK14	0.776321	0.000245233
AP1AR	0.776069	0.0082273
HEXDC	0.77564	0.0257528
TSPAN32	0.775228	7.01588e-05
IL13RA1	0.774767	0.0234069
TBC1D2B	0.774541	0.00685789
RTN3	0.773415	3.04259e-05
TFDP2	0.773215	0.0241464
PRPF19	0.772053	0.00760999
SUMO3	0.771192	2.93702e-05
ARMC9	0.770957	0.0167419
LPGAT1	0.770554	0.0139668
CRTC3	0.770096	0.0231375
TADA3	0.76979	0.0235072
ACSL3	0.768706	4.6478e-05
C14orf169	0.76859	0.00194845
MOAP1	0.768506	0.0474484
HINT2	0.767267	0.0119368
PPIH	0.765101	0.0233418
RNF130	0.764379	0.0387349
GPR137	0.764367	0.0122614
RDH14	0.763662	0.0177037
AURKA	0.76255	0.050083
SH3GL1	0.761636	0.00197482
UBE2J1	0.761253	0.000129959
GAB3	0.761084	0.0154484
GORAB	0.760959	0.0415212
YPEL4	0.760168	0.00174632
FAM78A	0.759511	0.0228516
LATS2	0.757812	0.000796988
CTDSP2	0.757069	0.00205761
GPNMB	0.755062	0.000923153
TMBIM4	0.754113	0.0117803
PELO	0.75227	0.048844
CD53	0.751649	0.0206439
MYD88	0.751133	0.00638831
HSBP1L1	0.750221	0.0307381
DSN1	0.750177	0.0177681
PCNA	0.749016	0.0293669
RAP2A	0.749014	0.00740222
C5orf24	0.748888	0.0287039
CTAGE5	0.74858	0.0195679
CHSY1	0.74845	0.048969
TCEA1P2	0.747031	0.0231375
B4GALT1	0.744639	0.00258579
PCGF5	0.743505	0.000690346
2005-08-31	0.742459	0.000211397
FOXK2	0.742017	5.11717e-05
EIF2AK2	0.741748	0.000250296
FAM189B	0.741355	0.0352207
2011-08-31	0.740806	0.007024
ZNF32	0.740718	0.0497695
RRAS	0.739834	0.0142471
PWWP2B	0.738117	0.0103407
TUBA4A	0.736995	0.0440423
KARS	0.736661	0.000110105
CNIH3	0.735717	0.00408666
QRSL1	0.735714	0.0372926
MOV10	0.733373	0.00699994
CYP27A1	0.729661	0.000499835
RNF115	0.729387	0.00206372
LEPROTL1	0.728549	0.000146387
UHRF1BP1	0.727886	0.0257097
AIM1	0.727494	0.0134973
SBNO2	0.72729	0.0471122
OARD1	0.727012	0.024578
FAM120A	0.726187	4.34381e-11
ZNF385A	0.726034	0.000779273
PPP1CC	0.725916	0.000479901
DUT	0.723901	0.0390011
HPS5	0.723611	0.000164959
E2F3	0.72346	6.95678e-05
RHOC	0.722913	0.00406133
TRPS1	0.722524	0.0200507
CISD1	0.72242	0.00370814
IFIH1	0.720228	0.0404494
PECAM1	0.720078	0.00563755
RNF14	0.719616	0.0119645
OTUD4	0.719133	0.00133053
COMMD6	0.719087	0.0184747
TFE3	0.718411	0.00868464
FTH1	0.715666	0.000833771
FBXO7	0.714846	1.59157e-06
AIFM2	0.714694	0.0195918
CHTF8	0.712596	0.00117667
PVRL2	0.711134	0.00909875
TIPRL	0.710381	0.00890664
CYCS	0.710326	0.000189525
NFIC	0.708661	0.00661358
COPG1	0.708364	2.36568e-06
SOGA1	0.708327	0.0210924
SLC15A4	0.706465	0.000226029
WDFY4	0.70566	0.0471388
STX6	0.703879	0.00127247
MTHFD2	0.703094	0.0106262
UBE2E1	0.702054	0.00300981
RETSAT	0.700877	0.043068
PIP5K1C	0.700431	0.00163435
EIF1B	0.698535	0.00316111
DRAP1	0.697366	0.00846133
ASPH	0.695934	0.00151232
ING2	0.695749	0.0264656
PIP4K2A	0.694998	0.000582784
KIF13B	0.693602	0.01677
RRM2B	0.692923	0.0413037
ITGB1BP1	0.69176	0.0064358
BCL7B	0.6913	0.0120304
ERCC1	0.690002	0.041899
TTLL4	0.688906	0.0198235
SYK	0.687504	0.00174786
ROCK1	0.686951	8.82102e-06
CTSB	0.686345	0.00175184
MYOF	0.686325	0.00773595
PYGL	0.685551	0.00762285
SIL1	0.684662	0.000353986
SLC39A11	0.684279	0.0120304
RALB	0.68323	0.00631801
TSC22D4	0.682833	0.012734
FAM96A	0.682808	0.0012593
MEF2D	0.681714	0.0287039
YARS	0.680678	0.000288672
TLE4	0.680633	0.0195707
SLC12A6	0.679886	0.0046166
CCDC112	0.678441	0.028794
TMEM140	0.677333	0.0167885
IFI27L2	0.675272	0.0310382
MTMR4	0.673839	0.020734
QPCT	0.673828	0.0467551
SUCNR1	0.673624	0.00514924
TRMT1L	0.672524	0.00080876
FMR1	0.672198	0.00103787
CTD-2562J17.6	0.670543	0.0367495
IL17RA	0.670029	1.40496e-05
SPPL2A	0.669902	0.000128848
AGO1	0.668576	0.0341631
AGPAT3	0.667849	0.00433343
C16orf54	0.666028	0.0178902
PLCG2	0.664687	0.00583491
USP3	0.664457	0.0182192
CCND3	0.663611	0.0183886
FTH1P2	0.663544	3.20735e-05
ACER3	0.663501	0.0008097
GOLIM4	0.662822	0.00596869
PRKACA	0.66274	0.00213328
RUBCN	0.662381	0.0375188
TLN1	0.66155	0.00231564
PINK1	0.661507	0.000962194
PTPN18	0.660583	0.0194919
MAP3K3	0.66051	8.54176e-05
MTAP	0.660245	0.00689918
SMIM19	0.659923	0.0314927
CCNYL1	0.656992	0.040532
RAD23A	0.656027	0.000245989
NDUFB9	0.654487	0.00075473
TSNAX	0.65395	0.00334319
PPP1R37	0.653334	0.0375014
DCTN4	0.652845	0.00792374
RNF149	0.65204	0.000659926
CCRL2	0.651428	0.000116049
PARP6	0.651198	0.0171893
FOXN3	0.651105	0.00770736
APEX1	0.650955	0.0108532
KDSR	0.648744	0.0109451
SPAG7	0.647359	0.0369378
ERBB2IP	0.646592	5.79606e-08
1998-02-28	0.645863	0.00228335
KIAA1551	0.64488	0.0128642
RABGEF1	0.644027	0.0355893
PATL1	0.642791	0.00128703
SMS	0.642206	0.028794
PIGX	0.641843	0.0270418
RP11-134L10.1	0.641238	0.0335512
SBF1	0.640369	0.0158268
KIF16B	0.63918	0.0350863
MTHFR	0.638181	0.022461
TNK2	0.637003	0.00256415
NCOA1	0.635825	0.00138669
RPS27L	0.635495	0.00119002
PANK3	0.634886	0.0354014
MKNK1	0.633737	0.000259977
FAM20C	0.633608	0.00975772
H2AFY	0.632909	5.29033e-05
DAP	0.632267	0.0153911
ALDH3B1	0.631526	0.0107345
MFSD5	0.630733	0.00773595
ETFA	0.629489	0.00321723
TLR4	0.629079	0.0490026
TMEM170A	0.628698	0.0126089
SETDB2	0.627326	0.037783
NDUFS1	0.625472	0.0113708
PPDPF	0.624013	0.0153059
UBXN7	0.623702	0.0120416
SDHB	0.623008	0.021701
TPCN2	0.622852	0.0301937
STX18	0.622473	0.0499627
ZDHHC5	0.621317	0.000587482
RFNG	0.620983	0.0223637
NFU1	0.619912	0.0168564
ATG4C	0.619362	0.0202922
KLF13	0.618143	0.0355893
PPM1M	0.617383	0.0193087
FRG1	0.61724	0.000164481
LEO1	0.615984	0.0143742
AK2	0.615796	0.0493259
EIF3C	0.612962	0.0300545
NBN	0.612575	0.0121748
FRAT2	0.611993	0.0402942
CLPTM1	0.611472	0.000810068
OGDH	0.610947	0.0163144
UNC13D	0.609062	0.00846099
ARID5A	0.608723	0.0106058
CARD19	0.607041	0.00382266
CHMP3	0.606046	0.0268083
ASCC2	0.606043	0.0167885
NDRG3	0.604496	0.0411747
SLC26A11	0.599744	0.000816491
DYNC1LI1	0.599583	0.00804656
RNF34	0.599022	0.00456779
MRPL40	0.598137	0.00956998
RNF168	0.596859	0.0155517
IL4R	0.59516	0.0021396
PAPSS1	0.594684	0.0361406
ZDHHC20	0.594495	0.0240826
SEC63	0.592315	0.0375729
GDI2	0.592279	0.0113206
STAT3	0.590375	0.0294149
CSGALNACT2	0.589914	9.99022e-05
ANP32B	0.58974	0.000937765
FXYD5	0.58958	0.0155715
PRDX6	0.589515	0.0226417
GRIPAP1	0.589456	0.0134956
KPNB1	0.588833	9.27511e-05
LTBR	0.588132	0.0154396
FAM91A1	0.587835	0.000905721
ANKRD44	0.586101	0.0250863
FIG4	0.58565	0.0197764
MIER1	0.585387	0.0019959
SCAMP4	0.584195	0.0388672
PEBP1	0.583473	0.0240393
DBI	0.582498	0.0457109
SH3BP1	0.578739	0.00517807
RXRB	0.57788	0.0250659
GTF3A	0.576508	0.00113683
CBL	0.575271	0.000796988
GDE1	0.574453	0.00128703
ALKBH7	0.573248	0.0403971
KDELR1	0.571754	0.00379364
CTBP1	0.570435	0.000478073
SMAP2	0.568009	0.00779612
TLK1	0.567539	0.0011716
ADRBK1	0.56714	0.00954842
ADAR	0.561774	0.000209374
RPS6KA1	0.561609	0.0270418
ALDH9A1	0.55956	0.0215868
PJA2	0.559178	0.000135251
FAM49B	0.556445	5.11401e-06
SCAMP2	0.55491	0.000184009
TOLLIP	0.554609	0.0059319
ECI1	0.553598	0.0395038
VASP	0.55224	0.0473702
LAPTM4A	0.546731	0.0330699
HMGA1	0.545431	0.0115345
ATP5O	0.54226	0.0466807
LONP1	0.540818	0.0400898
MAP3K2	0.53946	0.000224463
ASUN	0.539035	0.0207379
BCL2L13	0.538821	0.00195009
ATP6V0D1	0.53743	0.00393905
SSFA2	0.536712	0.0355904
IL2RG	0.534571	0.0226417
MTMR6	0.533968	0.0428149
MAFG	0.532558	0.00740501
MITF	0.531806	6.0398e-05
MUL1	0.530485	0.0498195
SNAP29	0.530445	0.0171518
ATP1B3	0.530168	0.0499695
RHOT1	0.530028	0.0231516
SNHG16	0.529624	0.032475
CTNNBL1	0.529214	0.000497495
NFE2L1	0.527432	0.00163196
ARID3A	0.526257	0.0348086
ATP11A	0.523689	0.0121223
MTIF3	0.522857	0.00244869
TNPO1	0.522648	0.0018804
UBTD1	0.522548	0.0343123
PQLC3	0.521514	0.0467835
MBNL1	0.51894	0.000978847
HCFC1	0.518339	0.0121961
PSMA3	0.518119	0.0175964
TRIM27	0.515894	0.0452156
SACM1L	0.51579	0.0128158
CUEDC1	0.515319	0.0283392
UHMK1	0.514567	6.34139e-05
PPP2R5A	0.514013	0.0361625
TACC1	0.513994	2.52222e-05
SETD3	0.513811	0.00928175
ALPK1	0.510633	0.0114286
ADAM17	0.50978	0.0143909
MAFK	0.508241	0.0117595
IRF2BP2	0.508035	0.0400061
USP22	0.507414	0.00724166
LDHB	0.506851	0.0454092
CALM1	0.505431	0.00876115
CAB39	0.505265	0.040484
ANP32A	0.504838	0.0267163
CNIH1	0.504104	0.0273595
SLC29A3	0.50317	0.0225225
HIPK3	0.502077	0.0042823
POMP	0.49969	0.0210961
POP7	0.498765	0.0329598
ATG9A	0.495389	0.00874999
ZFP91	0.492582	0.00153258
CASC4	0.492197	0.0385595
HS2ST1	0.489618	0.0152593
NR1H2	0.489137	0.0283392
DICER1	0.485176	0.00422576
PQLC1	0.484192	0.00899979
TMEM33	0.483833	0.019017
UBE2D2	0.482981	0.0444832
SARS	0.481968	0.0164185
POLR3GL	0.481961	0.0483172
TBL1XR1	0.48174	0.0405759
STIP1	0.481377	0.0415559
NDUFB5	0.480256	0.0472493
UQCRFS1	0.478978	0.040484
TMEM208	0.477325	0.0376051
ADAP2	0.476449	0.0361625
PSMF1	0.476177	0.0253022
AAK1	0.475765	0.000197256
CLIP1	0.475591	0.000106215
WAC-AS1	0.473726	0.0153504
CEBPA	0.473569	0.00825278
ANKRD13A	0.473512	0.0320825
OGFR	0.473266	0.018377
DUSP5	0.471623	0.0216803
VPS37C	0.471372	0.0193911
PLXND1	0.471002	0.0385442
ATP6AP2	0.468946	0.0136607
PSME4	0.467215	0.0422589
IRAK1	0.465951	0.039564
PPP2R2A	0.465608	0.0251989
PPP3R1	0.463863	0.0186884
TPD52L2	0.4623	0.0413687
MLF2	0.460959	0.041187
INPPL1	0.459808	0.011225
RNF111	0.457474	0.0440246
SLC6A6	0.45731	0.0275257
GBAS	0.45698	0.0119218
BST2	0.456707	0.0195937
SNRNP27	0.453612	0.00587221
TMEM179B	0.450983	0.0367401
ATXN7	0.447995	0.0446477
SLC15A3	0.447635	0.00320305
LIMK1	0.444565	0.0472493
RBM47	0.442352	0.00885422
CDC42SE1	0.439498	0.0208284
TAPBP	0.439419	0.0185552
SPG21	0.437702	0.0274716
HIGD2A	0.436993	0.0198658
MBD4	0.435897	0.00909875
ARHGEF11	0.434801	0.0477951
MMS19	0.434356	0.0415205
NUCB1	0.433733	0.0392
COPRS	0.431624	0.01779
TOP2B	0.431229	0.0287039
GUSB	0.42716	0.0355893
WSB1	0.426594	0.00516633
ZNF281	0.424742	0.0167914
DNAJC1	0.423952	0.00521159
RAP1B	0.423466	0.0440063
STIM1	0.420774	0.0130429
STAG2	0.420497	0.0338163
PLIN3	0.420225	0.0213405
YTHDF3	0.419518	0.00484003
USP15	0.419172	0.00328482
NDUFB10	0.419011	0.0100315
TAOK3	0.414207	0.00687427
SLIRP	0.408556	0.0430501
CD63	0.406328	0.0267217
CMTM6	0.404601	0.00481082
CARS	0.403792	0.0109206
UQCRC2	0.401086	0.0293704
LAMP2	0.396905	0.0112261
KAT5	0.395787	0.0385442
ERP29	0.394131	0.0274883
UBR2	0.391185	0.00986917
CHD9	0.388802	0.0425968
SUPT16H	0.388802	0.0241464
LGALS8	0.387151	0.0208277
APLP2	0.370631	0.0270591
CTDNEP1	0.364735	0.0238484
EPRS	0.358738	0.0207767
APH1A	0.358224	0.0176417
WIPF1	0.354294	0.0338023
HAX1	0.350306	0.0487076
GUK1	0.345043	0.0287039
WNK1	0.34451	0.0261472
XRN2	0.343101	0.0214615
MON1B	0.340289	0.0181507
RAB5C	0.337511	0.00631801
PSMA4	0.335769	0.00179044
DNM2	0.334665	0.0325618
UBQLN1	0.323447	0.0462284
UBE2K	0.321077	0.0132198
CSDE1	0.308524	0.0113177

## Sheet: up multi_IL-4
Dataset EV1. RNA-seq comparison between multinucleated IFNg- and IL-4-differentiated human macrophages. Transcripts up-regulated in multinucleated IL-4-differentiated macrophages
Gene name	LogFc	Padj
ENHO	8.95444	4.87112e-20
EHF	8.55309	4.54266e-19
CCL17	8.19748	5.31531e-08
F13A1	8.02016	9.48574e-06
ABCC13	7.74597	7.52146e-14
GUCA1A	7.61187	4.63241e-42
SLC9A2	7.54664	1.97377e-14
CACNB4	7.3565	1.00348e-24
PARM1	7.26756	4.63124e-12
DUOX1	7.23385	6.22273e-15
PTPN13	7.22306	3.83041e-14
IGHEP1	7.16377	2.40788e-12
RBM11	7.1212	5.62377e-16
GS1-600G8.5	7.09981	4.81588e-12
CTRB2	6.99095	2.8162e-06
FABP4	6.9863	4.71535e-43
AKAP12	6.8408	9.8278e-26
SIGLEC8	6.63542	4.38889e-10
AKAP5	6.58176	7.65309e-70
RAB33A	6.57739	2.3443e-13
NCCRP1	6.56418	0.000105924
CCL28	6.55274	1.61294e-11
DUOXA1	6.52888	6.49196e-17
ALOX15	6.46322	7.07688e-11
LHFP	6.365	1.07204e-09
SLCO5A1	6.33271	0.0143806
CD1C	6.33162	1.07082e-06
KIAA1161	6.28128	1.68066e-09
HSPG2	6.25681	1.47181e-16
COL5A3	6.21347	1.59906e-09
IL17RB	6.17648	6.90377e-06
RP11-1008C21.1	6.15669	2.17252e-14
LYPD3	6.13712	1.5899e-06
DTHD1	6.11675	1.02202e-06
CH25H	6.1091	5.40923e-09
MUCL1	6.10714	2.26008e-07
SYT17	6.03512	2.37377e-14
DAAM2	5.97419	1.50805e-13
LINC00472	5.93787	1.67516e-05
DACT1	5.93122	1.132e-09
MCOLN2	5.92562	7.52898e-10
ADAMTS15	5.91878	7.91714e-10
AJ006998.2	5.87719	5.50248e-08
CCL23	5.84614	2.51223e-06
ESPNL	5.80424	1.75213e-07
SLC18A2	5.7879	0.00299009
RAMP1	5.72525	6.31389e-91
ITGB8	5.61461	5.61583e-13
EGLN3	5.60536	2.09776e-05
MAOA	5.58778	1.13032e-77
RP11-87C12.5	5.55398	1.35324e-07
IZUMO4	5.55344	4.49518e-05
CCR7	5.5521	1.35008e-09
GALNT18	5.50604	4.87891e-20
SDPR	5.50095	3.10691e-05
RP5-839B4.8	5.45057	3.35731e-05
TNC	5.41321	0.00823226
TRIM31	5.40385	0.00182208
TTC9	5.39913	3.87703e-25
PALLD	5.37988	9.36482e-76
ADAM12	5.34479	1.09104e-18
ENOX1	5.32217	5.03683e-06
EFHC2	5.31902	2.014e-06
BMP6	5.31739	6.21686e-06
BIRC3	5.30034	2.80056e-20
TMEM26	5.29694	6.60885e-07
MACROD2	5.27453	3.23554e-06
LAMB1	5.26264	0.000175561
RP11-561O23.5	5.25341	0.000302082
CTSV	5.23731	4.85458e-10
RP11-755O11.2	5.22598	0.000105156
IL7R	5.22304	6.97227e-05
SAMD12	5.21916	0.000150065
THBS1	5.2103	3.04632e-08
ASCL1	5.19017	6.07617e-06
ANKRD55	5.18779	0.00253722
ADCY1	5.17675	1.85543e-05
ROR1	5.1717	1.72765e-05
GP1BA	5.16098	0.0179104
IRF4	5.16079	1.89692e-10
CHDH	5.15459	1.50214e-05
RP11-242J7.1	5.13749	0.000750358
AC012668.2	5.09048	2.05768e-06
SUSD4	5.07306	2.44965e-05
NDP	5.06	1.75404e-06
RFX8	5.05818	7.0996e-05
CD1B	5.03147	3.7513e-05
PPP1R14A	5.02589	4.16867e-05
ERG	5.0127	8.32353e-05
MMP12	4.9817	6.01619e-05
CPA1	4.95399	5.02511e-05
SLC1A2	4.92062	1.42449e-55
FAM110B	4.90624	7.00535e-24
CRB2	4.90367	4.94102e-12
FCER1A	4.87855	0.000581094
RP11-1399P15.1	4.86649	2.03318e-05
CD300LB	4.86001	1.68291e-10
XKR3	4.84946	1.35429e-09
DNASE1L3	4.84341	6.0097e-14
AMOT	4.83175	0.00150968
RP11-210L7.3	4.81385	0.000319676
CASC15	4.81059	9.77945e-06
CHST2	4.76176	6.15221e-12
CCL22	4.73548	7.89074e-16
ASTN2	4.72103	6.12296e-09
CRHR2	4.70257	0.00509301
EGFL7	4.70242	5.83571e-21
FN1	4.70179	5.01277e-23
SEMG1	4.69648	0.000368519
RP11-156K13.3	4.68763	8.44839e-05
TRAF1	4.67162	1.53409e-38
DNAI1	4.62031	0.00195213
IL22RA2	4.61986	0.000299948
CTRB1	4.61552	0.00682863
SIGLEC12	4.60723	0.00185232
BX255923.3	4.58732	0.0109888
HELLPAR	4.55495	2.06837e-21
PLXDC1	4.54646	1.02202e-06
GATA3	4.53911	1.52361e-08
LINC01539	4.53413	0.00514067
LINC00976	4.50963	0.000282932
CNGA1	4.50849	3.43948e-05
SMARCA1	4.50313	0.000571104
BDKRB2	4.48616	0.00330204
PLCL2-AS1	4.47532	0.000177284
WFDC21P	4.4721	1.17826e-09
CDX2	4.46592	0.00801526
SLC16A9	4.45953	0.00867997
ARSI	4.45164	0.00772268
AC003973.3	4.44702	0.00078662
SYNE2	4.44399	2.24821e-05
SLC30A4	4.4297	0.000217292
ANKRD33B	4.41324	0.000351938
MORC4	4.405	2.23849e-05
NDFIP2	4.38787	7.12629e-22
IGHE	4.37416	0.0028912
RP11-635L1.2	4.37184	0.00333161
WNT10B	4.35792	0.000147752
S100A1	4.33403	2.06112e-06
HOMER2	4.32693	4.58988e-18
MS4A6E	4.3196	0.0283626
TNFRSF11B	4.31598	0.0251768
TTC41P	4.30774	0.00211844
GAS6	4.29505	4.99528e-09
IGSF3	4.28989	1.55664e-06
ALDH1A2	4.27696	1.72043e-14
RP1-28O10.1	4.25939	0.00474161
FNDC5	4.2419	0.0314614
RP11-68I3.4	4.22881	0.00026572
ROR1-AS1	4.22846	1.69116e-32
RP11-262H14.4	4.21179	0.00215251
SEMA6A	4.20615	0.0153243
TMEM139	4.19862	0.0059054
FAM184B	4.19412	0.000269862
RP11-164H5.1	4.18772	0.0325523
PAEP	4.18735	0.0310681
TNFRSF11A	4.18485	5.153e-27
ST8SIA6	4.17936	0.0151456
RP11-385F5.5	4.17652	0.0011716
C2orf91	4.16618	0.0140144
FAM198A	4.15691	0.00141171
CTNNAL1	4.15206	3.92461e-39
RPL23P2	4.1468	5.73398e-05
GPR35	4.14243	4.05974e-11
RP11-876N24.1	4.11735	0.00350332
RP11-154D6.1	4.1123	0.0189278
RP11-649A18.5	4.1042	0.0129121
SH3BGRL2	4.10226	0.00368292
ABCA6	4.08709	1.83859e-05
S1PR1	4.07606	0.0190063
RP11-557H15.4	4.05857	0.00458435
PLCB1	4.0571	1.64015e-20
SNRK-AS1	4.04461	0.00187014
GPC6	4.04223	0.00798049
RP11-401P9.6	4.03695	0.00671398
HUNK	4.0351	0.00915718
CTB-119C2.1	4.03064	0.00316366
SLC15A1	4.01772	0.0163635
NFATC2	4.01487	2.21346e-11
ERVFRD-1	4.00466	0.00256634
LINC01215	3.99183	4.37837e-11
MMP8	3.99136	0.047376
SEMG2	3.98053	0.0302263
ABCG2	3.96652	1.00634e-57
MAP1A	3.96597	4.41327e-36
PTPRU	3.96106	1.72141e-05
PCSK1	3.96007	0.0285594
LINC01619	3.95874	0.000571104
AKR1C3	3.92753	0.0122043
IL4I1	3.9245	2.89808e-21
AC007620.3	3.92258	0.000629908
LINC01614	3.91748	0.0139732
GLP2R	3.90383	0.0170442
TGFA	3.89335	3.73417e-08
FABP5P1	3.88153	0.00620642
CFP	3.87999	0.000212569
CA5A	3.87987	0.0346315
CDH1	3.87181	7.11348e-06
ADGRG2	3.87153	0.0243825
CCL13	3.86714	0.00017013
RP11-333E1.1	3.85856	0.00943677
ZNF827	3.85696	2.35633e-09
TCAF2	3.85241	0.00165449
INHBE	3.82978	0.0113664
WNT5B	3.82833	0.000159207
SYNGR3	3.81445	0.00277848
BCL2L11	3.81254	3.50026e-60
ZNF365	3.81075	7.85625e-06
LIMS2	3.80811	0.0231375
SLC22A23	3.79783	0.0076651
NEK10	3.79581	0.00131328
CELSR2	3.79149	1.07821e-05
SPRR3	3.78599	0.031601
TLE1	3.78191	2.11971e-33
C8orf37-AS1	3.77031	0.00865884
RPL21P106	3.7677	0.0221697
MCAM	3.74919	0.0479488
MACC1	3.74918	3.42178e-05
RN7SL233P	3.73855	0.00986917
RP3-399L15.3	3.73366	2.96833e-07
RNASE1	3.72351	0.00337345
SPINT2	3.7014	3.17372e-37
CABLES1	3.69998	0.000371152
PDK4	3.66838	2.42152e-10
VIPR1	3.66615	0.000500019
FZD7	3.66571	1.25382e-09
PHOSPHO1	3.65933	0.000422916
NEK5	3.63608	0.009676
HHLA2	3.62331	0.0261007
C9orf9	3.61973	1.08474e-13
DEFB124	3.61618	0.0140887
FAR2	3.60918	4.49151e-42
AP3B2	3.60263	0.0345201
CTD-2033D15.2	3.5902	0.0152967
C10orf128	3.58908	1.17689e-11
FRMPD2	3.58317	0.0202922
NR4A3	3.56611	5.27313e-39
SGPP2	3.53714	0.0106895
MIR210HG	3.53375	0.0279204
ETV3	3.53309	9.83096e-53
GCNT3	3.53037	0.0194381
CREG2	3.52988	5.96899e-10
SOCS2	3.52908	0.0153504
REP15	3.52872	0.00288958
EPHA10	3.51889	0.011917
CD180	3.51757	2.45577e-23
RP11-488C13.1	3.51324	3.41653e-09
CPEB1	3.51106	0.000231414
SLC2A6	3.50438	1.27368e-12
ODF2	3.50247	9.48969e-22
AF165138.7	3.49475	1.38369e-05
VSTM4	3.4834	0.0213507
HBA2	3.46755	0.0239293
TAGLN	3.45895	4.61817e-19
RP11-188P20.3	3.45597	0.013296
VAT1L	3.45124	0.000649323
RP11-66B24.4	3.44396	0.000605124
DMTN	3.43926	0.0275159
C9orf24	3.43805	3.32742e-07
TACSTD2	3.42717	0.00502018
SCIMP	3.42387	1.93992e-24
TCP1P1	3.3983	0.0420252
CISH	3.39817	1.62766e-29
HSF4	3.39279	0.000503886
LINC01160	3.38995	1.5328e-17
FAM57A	3.38791	0.0143909
TVP23A	3.38197	0.000327355
NAPSB	3.36913	3.21499e-06
RP11-483K5.3	3.36559	0.000574703
PKD2	3.35418	7.45617e-34
RP11-235E17.2	3.35056	0.0169949
NEXN	3.3491	0.00868464
HOPX	3.33427	1.80449e-07
FST	3.32631	0.00251875
CXCR5	3.31703	0.0159928
RP11-702L15.4	3.30702	0.000429861
N4BP3	3.305	0.00550302
AC104532.4	3.30343	0.0375521
SMCO2	3.29644	0.040532
H6PD	3.27749	7.08382e-30
BIN2P1	3.27407	0.000121266
ACTN2	3.26975	0.0195707
C17orf58	3.25221	2.97997e-23
MANEAL	3.25166	0.00651511
ZDHHC19	3.24911	7.99418e-06
CBR3	3.2471	5.09993e-14
SYNPO	3.24635	0.00334683
PODXL	3.24607	7.32783e-05
AC012370.2	3.22542	0.0231518
ZNF443	3.2167	0.0171796
SCN11A	3.20902	0.0248283
TMEM45B	3.20176	4.73963e-07
RP11-549L6.3	3.19675	0.0115573
TMEM114	3.19298	2.84879e-15
PALD1	3.18986	6.81752e-05
FPGT-TNNI3K	3.18963	0.0335344
CR1	3.18656	8.39089e-11
ARHGEF33	3.18598	0.0401669
RP11-925D8.1	3.18574	0.0402014
SMAGP	3.18068	8.27279e-09
ME3	3.17681	6.6311e-10
SH3D19	3.17297	0.0459435
RGL3	3.17207	0.00069966
CCL18	3.16764	1.7205e-13
MARCKSL1	3.16168	0.000399281
AK8	3.15158	5.48392e-06
BEX1	3.13317	6.19547e-08
CR2	3.1312	0.00612843
IGSF9	3.12656	0.0408592
MAP3K14	3.1248	2.06215e-13
MEST	3.10282	0.00961508
RN7SL500P	3.09744	0.0388672
TLR5	3.0914	3.97455e-17
PRKCZ	3.08486	0.00135584
VLDLR	3.07928	0.00117404
MRC1	3.05677	8.78739e-25
SYNJ2	3.0548	3.55666e-07
PLXNA2	3.05025	1.83198e-12
AC133644.2	3.04338	0.00481716
RP11-1000B6.3	3.041	0.0328386
TRAF5	3.04061	2.58924e-11
SESN3	3.03676	3.81363e-05
GATSL3	3.035	0.04049
PKIB	3.0221	9.29674e-08
CNKSR3	3.014	0.000138455
RP11-244O19.1	3.01337	0.0281401
KRT3	3.01188	0.0233418
SHF	2.98819	9.90354e-13
ABCA9	2.95869	0.0408353
SPOCD1	2.95095	1.43387e-21
PAM	2.92924	4.75683e-31
U3	2.91512	0.0396398
LINC00636	2.91138	0.00819955
ANO9	2.9069	3.62542e-06
SOX4	2.90466	7.38979e-28
CTA-392E5.1	2.90361	0.000896995
FARP1	2.88606	6.88162e-09
PLEKHA5	2.88175	4.93121e-11
RP11-331F4.5	2.88053	0.00143285
SIDT2	2.88022	8.02403e-18
ENDOU	2.87945	0.021926
COL6A3	2.87678	0.00672538
KCNE1	2.87488	6.82484e-17
DHRS11	2.86899	1.24093e-43
BCL7A	2.85222	7.9954e-26
ADAMTSL4	2.85079	0.000452925
CACNA1G	2.84302	0.0182981
MTCP1	2.84122	0.0404738
IFFO2	2.8384	0.000261903
EPHB1	2.81589	1.3499e-07
SETP21	2.81402	0.0162158
EFNA1	2.8131	3.83515e-11
SMAD6	2.7915	0.00187319
HIATL2	2.7817	0.00267461
QSOX1	2.78045	8.41408e-43
B3GLCT	2.77539	4.69449e-07
CTD-2013N17.6	2.75416	0.0244434
TGM2	2.74968	7.68169e-22
SNTA1	2.74756	0.00356102
UBBP4	2.74645	0.00443802
ACPP	2.74345	0.00167082
RASAL1	2.74257	0.00955323
PBX4	2.7408	0.000606676
PRELID2	2.73213	0.000978847
GRAMD2	2.72546	0.0320941
RP11-180M15.7	2.72246	0.0304965
KRT79	2.71969	0.000712877
RP11-796E2.4	2.70854	9.41992e-07
AQP3	2.70753	0.0290563
RP11-397G5.2	2.70561	0.0234643
RP11-17J14.2	2.70348	0.00667371
PPFIBP1	2.70094	7.41631e-22
C17orf96	2.70072	3.05209e-13
SLC37A3	2.69805	7.72116e-08
HILPDA	2.69603	3.53298e-14
DUOX2	2.69211	0.0446875
RASA4CP	2.67367	0.0034048
RPL35P6	2.67121	0.000360319
RP11-417L19.5	2.67038	0.00203005
ZNF552	2.66478	0.00183734
CCDC85C	2.65897	0.00324856
GLDN	2.65487	0.00515129
DNAH7	2.65086	0.0394465
AC093382.1	2.64228	0.0141225
CHCHD7	2.63861	2.28774e-27
ADPGK-AS1	2.63781	1.38952e-05
MTND5P32	2.62576	8.57645e-09
GAS2L3	2.6162	5.96956e-10
CD79A	2.61249	1.33846e-05
FRY-AS1	2.60608	0.0158727
AGFG2	2.5965	2.12485e-06
KRT4	2.59273	0.0421937
CTD-2179L22.1	2.5897	0.0174617
CERCAM	2.58621	3.69224e-09
HLA-DPB2	2.57504	0.000128397
GPR183	2.56506	0.00828614
LAMP3	2.56412	0.0240837
NCK2	2.55563	7.92047e-20
U91328.19	2.5352	0.0300545
NIPAL1	2.53266	2.57632e-10
GPR146	2.52341	1.47455e-14
SLAMF9	2.51528	5.6788e-09
CTD-2228K2.7	2.51426	3.31773e-05
EMBP1	2.51214	2.23625e-05
RN7SL166P	2.49749	0.00561978
SORBS1	2.49208	0.0120344
TIMP3	2.48711	4.86326e-07
NFIL3	2.48359	2.12006e-13
PHLDB3	2.4725	0.0241464
ARFGEF3	2.46835	2.76544e-08
ZNF165	2.46539	0.000200747
PPARG	2.4617	4.87646e-28
GLI3	2.45409	0.00463223
YPEL1	2.45398	0.00359479
CDH23	2.44964	4.36007e-31
HS3ST2	2.44409	1.63452e-08
HSD11B1	2.43524	0.00306764
SLC43A2	2.41343	2.25352e-18
NIPA1	2.40274	1.38869e-16
TNIP1	2.40218	1.75871e-27
SLC6A7	2.39721	0.00111041
IGBP1P1	2.38796	0.0263953
RP11-430B1.1	2.38195	0.0231518
LRRC4	2.37843	0.00077344
CTD-2376I20.1	2.37165	0.0146107
RAPH1	2.37049	1.78736e-05
EMB	2.36674	3.9516e-17
CLINT1	2.36123	1.0272e-23
S100A16	2.35858	0.00186687
TJP3	2.35855	0.00723278
RCAN1	2.33387	1.33502e-07
DNAJC5B	2.33096	0.000232837
TBC1D8	2.32904	5.15301e-23
GADD45A	2.32582	4.04019e-15
IL21R	2.32262	5.17917e-23
COL22A1	2.32207	0.0455341
DLC1	2.32203	0.0191693
CTA-941F9.10	2.3069	0.0184747
ACOT7	2.30629	3.46763e-24
ADSSL1	2.29942	0.019865
AC007038.7	2.29037	0.00631693
SGK223	2.28831	4.5623e-20
GALNT12	2.28766	8.84479e-14
DTNA	2.28541	1.35435e-05
MS4A14	2.28333	0.0188428
COL7A1	2.27945	0.00479791
FABP5P3	2.27458	0.00173509
RP11-264J4.8	2.26963	0.0093452
FLT1	2.26885	1.58146e-11
PPP1R16B	2.26861	0.0045254
KLF5	2.26822	0.0105048
MTCYBP18	2.26362	0.0427662
RP11-608O8.2	2.26295	0.0206245
NME8	2.26254	0.00955865
FA2H	2.26086	0.0203318
PLEKHA6	2.26009	0.0268839
RP3-460G2.2	2.25888	0.000273532
WDR66	2.25386	0.0100868
CA12	2.24539	0.0353537
MOCOS	2.23853	0.0080703
SULT1C2	2.233	5.46777e-25
MLLT4	2.23113	5.5958e-07
TREML2	2.23054	0.0119962
TIAM2	2.22935	1.36395e-07
RP11-611O2.1	2.2218	0.0497922
RP11-235E17.4	2.22015	2.19827e-05
ZDHHC18	2.21989	3.46475e-13
MYH10	2.21538	0.00055345
TNFSF8	2.21408	0.017365
LINC01089	2.2122	2.77332e-07
ADORA3	2.20394	0.00049544
ORC6	2.19782	7.59193e-05
CCDC64	2.19208	0.000839432
DIP2C	2.18205	1.49587e-08
FABP5	2.17882	2.2055e-52
RP11-261C10.5	2.16178	0.000721229
CD209	2.15022	0.00517677
SIGLEC10	2.15011	9.62537e-06
SMIM13	2.14625	5.93435e-19
SCD5	2.13274	0.0204258
RP11-65L3.3	2.13172	0.000223239
RP11-192H23.8	2.1297	0.009676
FRY	2.12824	1.26419e-06
LRRK1	2.1279	2.26135e-08
ZBTB8A	2.1278	3.99226e-05
TUBA1A	2.1256	8.8729e-08
ENO3	2.12465	0.00491444
ZNF117	2.12411	1.43548e-06
TMEM123	2.12378	4.42118e-20
MS4A4A	2.11855	6.57679e-18
SEMA3C	2.10964	2.26328e-16
FAM219A	2.10847	6.49025e-08
HES6	2.10839	0.000157714
BIN2	2.10505	1.11139e-26
2007-08-31	2.09998	1.40836e-26
RAPGEF3	2.09988	1.22775e-10
LLNLR-470E3.1	2.09124	0.00206047
GATM	2.08961	0.000793819
ZNF543	2.0858	0.0490908
REL	2.0851	2.76656e-25
HN1	2.08208	5.35077e-13
UCP3	2.08042	2.39064e-06
DCUN1D3	2.06933	2.6885e-07
RASGRP1	2.06576	0.0013974
AP1S3	2.05358	0.00273057
SDCBP2	2.05344	0.000303126
VDR	2.05274	1.11597e-05
ZNF667	2.05137	0.0126681
ARHGEF10	2.0506	7.10549e-05
COL6A2	2.0491	1.88068e-12
RASSF2	2.0472	1.66684e-07
ABLIM1	2.04617	0.000729466
RP4-673D20.6	2.03697	0.00425655
FRRS1	2.03309	0.000283955
RIMS3	2.02779	0.00695475
TMEM185A	2.0229	0.0428837
PLK2	2.01827	0.00030814
AHR	2.0163	6.71804e-12
HSPA1B	2.0134	0.0219555
C1orf115	2.01143	0.00156796
STAMBPL1	2.01057	0.0253305
THBD	2.00905	0.00206342
SLC35E3	2.00839	9.69537e-34
AQP9	1.99258	1.1089e-41
NXF3	1.99245	0.0136061
WDR63	1.9856	0.00155757
MREG	1.98479	8.94911e-21
DNASE2B	1.98442	0.0161258
ANXA1	1.9841	1.41015e-13
RHOF	1.98405	2.22402e-12
RP11-479G22.8	1.98109	0.0375729
RP11-550I24.2	1.98096	0.0473603
DENND5A	1.97892	0.000128876
LBH	1.96948	0.0178329
NUDT16P1	1.96611	9.62537e-06
GTF3C5	1.9603	5.14335e-10
NEB	1.95801	0.0035637
OTUD6B-AS1	1.9502	2.91469e-19
PSD3	1.94322	6.29156e-16
CRYZ	1.94206	0.00146248
STARD9	1.93857	0.0142652
RPIA	1.9189	4.98253e-10
RP11-171I2.5	1.91738	0.0154484
TRPV1	1.91662	3.14436e-05
SLA	1.91571	1.67535e-05
BCAR1	1.91535	4.37837e-11
TPTEP1	1.91476	6.10247e-05
VSIG10L	1.90748	1.69973e-05
ASL	1.89341	0.00839482
RP11-57K17.1	1.89299	0.00959687
2005-02-28	1.89298	2.8757e-07
ANO10	1.88464	1.46737e-06
GOLGA8B	1.88127	5.10151e-05
MT-ATP6	1.87613	1.11829e-06
ZNF169	1.86251	0.0314514
C1orf162	1.85689	1.04403e-12
MTATP6P1	1.85338	5.33213e-06
ALOX15B	1.84822	7.01693e-06
PNPLA3	1.84104	0.00066499
XYLT1	1.84097	1.22375e-05
SH3YL1	1.83783	8.24302e-06
SGK494	1.83577	0.00152718
HSP90B2P	1.8306	3.95189e-06
PPFIBP2	1.82991	7.94941e-07
HRH2	1.82989	0.00671032
CYFIP2	1.8298	8.66691e-06
HECTD2	1.82287	0.0301937
CLIC2	1.82181	1.46563e-05
RUNX2	1.81771	0.00861645
BACH1-IT1	1.81758	0.0482797
ZBTB47	1.8146	0.0127638
CCNG2	1.81375	5.09495e-07
PPP4R1L	1.81176	0.000501348
LINC00607	1.80446	0.0063239
RP11-48B14.1	1.80261	0.0311434
RP1-151F17.2	1.80087	0.007426
NEK11	1.79532	0.0106191
RP11-157D23.2	1.78676	0.0224831
SYNGR2	1.78653	3.14541e-14
RP11-199F11.2	1.78587	0.0313093
DIRC3	1.78563	0.0129929
ANKRD37	1.7826	7.40819e-06
SLC9A9	1.78176	0.000248092
COL6A1	1.76506	1.34895e-24
TJP2	1.75875	6.19547e-08
ARHGAP26	1.75764	5.97953e-19
PDGFC	1.74954	1.88359e-09
PLAG1	1.74343	0.014065
SERINC2	1.7326	6.16696e-06
OTUD6B	1.72851	4.9092e-09
EPB41L1	1.72827	9.80667e-14
MTCO2P2	1.72781	0.000252354
RP11-110G21.2	1.7258	0.0120415
CAMK1D	1.72553	0.0114434
OPN3	1.72285	9.65633e-12
RP11-348N5.9	1.72062	0.00623588
NREP	1.70825	0.00330975
BNIP3P1	1.70797	0.00971425
ARAP2	1.70619	2.45157e-21
RBPJ	1.70564	6.8025e-31
KCNK6	1.70426	1.31216e-25
GRAMD1A	1.70394	8.06576e-07
MYL6	1.70037	1.21192e-09
SH3D21	1.69926	0.000782473
PSPC1	1.69873	7.91731e-17
RP11-478C6.4	1.69522	9.67917e-06
IFNGR2	1.69228	2.91469e-19
EEA1	1.68481	1.69116e-32
RABEPK	1.68159	7.34156e-13
PLIN4	1.68005	0.000411011
PDE6G	1.67954	0.00701629
FGD2	1.67925	0.00715306
AC084357.1	1.67678	0.0153504
ST7	1.6749	3.55081e-07
FABP5P2	1.67452	7.34691e-05
PPP2R3A	1.6733	1.38717e-12
RP11-334L9.1	1.66469	1.11525e-08
SND1-IT1	1.66066	0.00109012
ZBTB5	1.65544	0.0471319
AL133245.2	1.65497	0.0233198
WFS1	1.65327	7.77871e-11
TMEM241	1.65239	2.845e-05
TTN-AS1	1.65109	1.07055e-08
ERV3-1	1.643	1.04509e-05
ABCC3	1.63621	6.42224e-09
PMP22	1.63505	0.0295566
ZNF124	1.63452	8.22185e-05
PTGS1	1.63451	2.5464e-06
KB-1958F4.1	1.63361	0.0330178
CEP85L	1.63268	3.16986e-10
AC012354.8	1.63224	0.02774
NT5DC2	1.62987	0.00808086
CITED2	1.62912	1.91443e-06
ATXN1	1.6276	3.4974e-15
SERPINB6	1.62529	2.61768e-09
RP11-382A20.3	1.62337	0.00590521
AKIRIN1	1.61193	1.24738e-16
CYTL1	1.60853	0.025234
MYL5	1.60636	0.0310303
MPO	1.60567	0.00444745
MTUS1	1.5989	1.94832e-10
CCNH	1.59511	7.9124e-10
MIR4435-2HG	1.59439	7.1925e-15
ST14	1.59301	2.34474e-12
TNFAIP8L3	1.59135	0.000224463
LIMA1	1.59051	5.54817e-06
TIAM1	1.58956	1.0688e-20
GOLGA8A	1.58797	0.00515129
SHPK	1.58765	0.000641145
FAM60A	1.58689	0.00835896
PLCG1	1.58299	0.0037257
AGPAT4-IT1	1.5819	0.00977218
LXN	1.57884	0.00645434
MGAT1	1.57615	5.58018e-27
FAM86DP	1.57441	0.00807415
RP11-33E24.3	1.57199	0.0115657
AUH	1.56504	1.12874e-05
HSPH1	1.55853	1.20473e-09
MT-CO3	1.5534	6.42174e-12
MGLL	1.55149	1.17162e-09
TES	1.55052	5.57858e-08
CRYBB2P1	1.5498	0.0231375
CTSZ	1.54825	2.33202e-08
RALGAPA2	1.54818	2.65446e-07
GOLGA7B	1.54695	0.00245607
PLIN2	1.54421	6.48554e-14
PRRT3	1.54332	0.00376546
DPY19L1	1.54315	0.00267503
LINC01588	1.54222	6.36225e-05
LYRM1	1.53962	8.17948e-05
KTN1	1.53831	5.42024e-20
LDHA	1.53746	1.17096e-08
HSPA5	1.53719	9.49487e-08
OVOL1	1.53361	7.32077e-06
PLTP	1.53105	0.000407663
SLC25A13	1.53	2.56597e-05
ITPR2	1.52732	2.20879e-08
POLR2J3	1.52439	0.00127383
KLC2	1.52371	0.0350863
SVIP	1.52357	2.63278e-09
RASSF7	1.51842	4.20466e-06
UGP2	1.51831	1.47181e-16
RP11-421E14.2	1.5182	7.94342e-05
DAAM1	1.51772	5.21665e-09
MS4A7	1.51596	0.0374468
MTND5P11	1.50986	3.09666e-05
SURF2	1.50744	0.00110547
CTNS	1.50499	3.61864e-06
HSD17B8	1.50246	0.0305311
RP11-363E7.4	1.50202	0.0202922
WBP5	1.49828	4.39144e-14
PPIC	1.49811	0.00175246
DPCD	1.49633	0.00685987
FOXP4	1.49559	0.0110561
FAM212B	1.49438	0.000201473
ATAD3B	1.49393	0.0241507
AL133243.1	1.49255	0.0257097
EEPD1	1.49117	9.62715e-09
DUSP13	1.48968	0.0188899
RP11-20I23.10	1.48922	0.000659926
TDRD9	1.48513	2.96935e-07
TCF3	1.48087	2.76905e-06
RYK	1.47586	2.06715e-09
SCRN1	1.47327	1.02317e-10
ATP6V1D	1.46858	1.9132e-11
KIAA1147	1.46732	0.00197081
TCP11L2	1.46653	8.09207e-09
LINC00152	1.46364	2.07232e-14
FCER2	1.46295	0.0477951
PRKAA1	1.46201	0.00117699
LINGO1	1.46146	0.00548232
MORN2	1.4573	7.78818e-07
RFTN1	1.4496	3.96553e-12
TIE1	1.44937	0.0133142
ITGAV	1.44598	0.00022876
PDE4D	1.44583	0.0423389
ECE2	1.44302	0.0163917
MRM1	1.44165	0.040671
SEPW1	1.44064	1.72043e-14
DHX40	1.44042	8.04941e-10
WDR6	1.43974	7.13962e-06
PERP	1.43728	0.0298067
RPS17	1.43376	3.11262e-13
ACE	1.42711	0.00955865
AP2M1	1.42615	1.90827e-10
C5orf28	1.42294	0.0138347
RP11-93B14.9	1.42257	0.0302803
ARL4C	1.42234	0.000197558
LINC00957	1.42173	0.0282679
CHST7	1.42146	5.19528e-07
SLC25A25	1.41899	3.34796e-07
HEMK1	1.4182	0.000253031
ACAA2	1.41399	7.9124e-10
AC007880.1	1.41369	0.0198235
PTPN4	1.41309	0.00457997
CTD-2349P21.5	1.40846	0.0295861
ANKS6	1.40807	0.000493059
CA2	1.4054	3.59978e-07
CNN2	1.40492	0.000372125
AMPD2	1.40435	1.24349e-12
MTND4P12	1.40422	1.75619e-05
XXYLT1	1.40407	0.000674444
C12orf73	1.40191	0.00310498
RP11-174G6.5	1.39973	6.57922e-05
DENND4C	1.39813	2.38088e-14
HSP90B1	1.39508	1.16154e-08
HIVEP3	1.39439	0.00327219
CYP19A1	1.39397	0.00393877
CHML	1.39307	0.000636114
NGFRAP1	1.39272	9.4824e-07
CD99P1	1.39086	0.011225
TMEM135	1.38502	0.000134035
CRELD2	1.38366	5.53964e-05
AC106788.1	1.38297	0.0104626
BID	1.37913	2.07981e-15
RAB32	1.37764	0.00213379
ACTB	1.37739	6.81142e-05
PBXIP1	1.37447	1.57896e-09
METRN	1.37387	0.0270209
RP5-1014D13.2	1.37087	0.0200062
SORL1	1.36887	0.0476146
RP11-212P7.2	1.36855	0.0214469
SAMSN1	1.36783	0.0123988
SLC7A8	1.36765	6.46414e-05
LIPA	1.36662	5.52902e-20
PON2	1.36575	0.00162842
PITPNM1	1.36529	0.0262149
ACTG1	1.36339	1.88591e-05
NME3	1.36261	0.000676797
LINC00094	1.36215	0.044426
EVL	1.36147	1.05281e-07
BLVRA	1.35734	7.47646e-09
SRPK2P	1.3531	0.0335344
ARRDC4	1.35034	1.99459e-05
USP18	1.34675	0.000955269
C3orf18	1.3437	0.00848192
GTDC1	1.34337	0.000370318
FHL1	1.34017	0.00334478
C4orf36	1.33929	0.042549
ZNF587	1.33797	0.000136452
CHST12	1.3352	1.73695e-05
RP11-452G18.2	1.3342	0.0182609
BNIP3	1.33419	0.00200703
HMGN3	1.33285	4.199e-12
GLS	1.33245	9.41098e-09
IKZF2	1.33235	0.0457001
AMBRA1	1.33185	2.30423e-05
AC115617.2	1.33158	0.00543815
AKT1S1	1.32591	0.00237797
SNX8	1.32585	8.27445e-11
TRPV2	1.32497	6.15982e-07
SIGLEC14	1.3229	0.0027021
FKBP5	1.32223	2.57466e-05
ANPEP	1.3217	8.97587e-05
MT-ND5	1.32145	4.21202e-07
PFKP	1.32067	6.79085e-12
NHSL1	1.31694	0.00992042
MT-CO2	1.31672	2.9686e-06
ENTPD3-AS1	1.31354	0.00113683
FKBP1C	1.31287	0.0107804
PITRM1	1.31281	5.64248e-06
BTG1	1.31242	1.02337e-06
ALDH18A1	1.31178	0.036404
MT-ND4	1.3115	9.64839e-07
TMEM91	1.30981	4.38414e-09
NCOR2	1.30775	5.45275e-09
RP11-448G4.2	1.30732	0.0445795
SNAI3	1.30291	4.92949e-05
B3GNT5	1.30118	8.45948e-07
MTCO2P12	1.30059	3.7832e-05
ERI1	1.30049	0.000178633
GLIPR1	1.28816	0.00111186
AEBP2	1.28734	9.92795e-05
POGLUT1	1.28637	0.00317237
FBXO9	1.28462	6.05386e-05
P4HA1	1.2845	1.85225e-09
ARNTL2	1.28442	0.0057151
BCAT2	1.28375	0.0078878
SLC4A7	1.28198	1.9643e-08
UBE2F	1.27999	8.9064e-08
TNFAIP3	1.27649	1.11759e-05
CHI3L2	1.27503	0.0171714
WDR59	1.27393	0.000468571
MT-ND3	1.27079	0.000616576
RP11-338E21.2	1.27065	0.0433586
PHACTR1	1.27062	0.0114347
MAN2A1	1.26524	4.15419e-09
ZMYM1	1.26472	0.0104167
LRBA	1.26447	3.96359e-05
BEX4	1.2639	4.91644e-07
LL22NC03-2H8.5	1.25991	0.00632478
MT-CYB	1.25872	1.00264e-06
MPHOSPH6	1.25548	0.0173534
ING5	1.25448	0.000316008
ABCA5	1.25055	0.000212987
ID3	1.24931	4.59714e-05
EIF4A1	1.24754	3.89588e-06
MYO18A	1.24644	4.10063e-08
MARK2	1.24538	1.85625e-09
GOLPH3L	1.24205	0.00026865
PAPLN	1.24149	0.00041961
LRRFIP1	1.24035	1.70884e-21
PGM1	1.2401	0.00586268
TRIM16L	1.23482	0.0272869
RP11-438L7.3	1.23424	1.40832e-06
MTATP8P1	1.23303	0.0058017
FAS	1.23242	0.00575462
RP4-631H13.6	1.22969	0.0297952
PELP1	1.22937	8.73701e-06
TP53BP2	1.22657	9.55079e-07
CD86	1.2247	3.2806e-09
LINC00520	1.22461	0.0170588
TMEM106C	1.22362	0.0309689
LMBR1L	1.22322	3.82421e-06
MT-TY	1.22315	0.00243921
RPS15P5	1.22198	0.0193993
VWCE	1.22162	0.045773
P2RY1	1.21675	0.0299122
AC008982.2	1.21607	0.0159551
MYO6	1.21501	0.00339853
MTND1P23	1.21332	0.00206713
TRIM16	1.20946	0.0483786
MXI1	1.20886	1.12385e-08
CERK	1.20775	0.000990776
PIK3R5	1.20588	2.39705e-07
KCTD3	1.20551	0.00354401
AGPAT4	1.20548	0.000774489
ELP2	1.20539	0.00014575
ZNF561-AS1	1.20475	0.00118615
RPS2	1.20232	5.14843e-08
CHST11	1.20164	1.54852e-12
TSPYL4	1.20059	0.0127436
RP6-218J18.2	1.20022	0.00330204
PTPRE	1.18961	3.32365e-07
HADHA	1.18822	4.06945e-08
STK17B	1.18749	0.00619162
RUSC1	1.18696	4.54249e-05
RP11-389C8.2	1.1845	0.00360409
SEL1L	1.18438	4.73002e-24
LINC00884	1.17782	0.0491971
CACFD1	1.17597	0.0180589
MFSD12	1.17562	7.06024e-05
WWTR1	1.17316	0.000233422
FAHD2CP	1.17263	0.0460393
OSER1	1.16967	2.75766e-08
ATP2B1	1.16915	2.37514e-06
SIPA1L3	1.16859	0.0274716
Metazoa_SRP	1.16618	0.000325801
TSC22D2	1.16496	8.65537e-11
ZNF28	1.16463	0.0221894
RUFY3	1.16445	0.000322779
VEGFA	1.16344	0.00913563
GALNT2	1.16288	9.16939e-05
MTND2P28	1.16249	0.000791636
SC22CB-1E7.1	1.16172	5.60156e-05
SLC5A3	1.16132	0.00104929
SEL1L3	1.15985	6.67836e-12
FLJ37453	1.15894	0.00592457
EHD4	1.15654	0.000386349
C1orf122	1.15605	3.47581e-06
PDE1B	1.15154	0.0037257
PIM3	1.14983	0.000260698
ZNF620	1.1489	0.0253849
ADD3	1.14641	2.0113e-07
PLEC	1.1461	0.000228072
FOXP1	1.13836	0.000132369
MYLIP	1.13559	0.0263672
UCP2	1.13532	0.000326953
SLC25A29	1.13522	0.000707727
UBA6-AS1	1.13382	0.0482957
WHAMM	1.1326	2.60041e-14
OSGIN1	1.12943	0.00023531
MT-ATP8	1.12859	0.000282477
TMEM117	1.12797	7.05797e-05
CARD9	1.12702	0.0345968
TTC5	1.12581	0.0340055
ACSL5	1.12428	0.00123516
MICAL3	1.12336	0.0440129
FKBP1A	1.12272	6.52384e-05
KLF11	1.1213	0.00315306
ABHD4	1.12005	4.27714e-06
ITSN1	1.11915	4.87838e-06
OSBPL8	1.1176	3.73367e-13
FAM126A	1.11724	0.00272636
NPM3	1.11571	0.00935427
PEPD	1.11522	1.22166e-09
MAFF	1.11496	4.16867e-05
DHX57	1.11331	0.000265949
SPRED2	1.10988	0.000295306
RP11-393N4.2	1.10772	0.0218071
DNAJB1	1.1076	0.000308998
NT5DC1	1.1074	0.000158423
ATAD3A	1.10637	0.0477951
DCUN1D2	1.10634	0.0100868
CHMP4C	1.10496	0.0207393
CLCF1	1.10268	0.00221337
RP11-146N23.1	1.10145	0.0291248
TDG	1.09922	9.96017e-07
MTA3	1.09733	0.00192768
PPM1F	1.09586	4.10812e-06
HIPK2	1.09301	4.14737e-07
ADK	1.09247	0.000368519
ATL1	1.09172	0.000958618
MYL9	1.08985	0.00538524
EPS8	1.08979	4.47789e-06
HARS2	1.08695	0.00146532
NAPRT	1.08671	0.000653422
ZNF512B	1.08536	0.0192756
CYB5A	1.0834	0.00117626
FOSL2	1.08209	1.62524e-07
UXT	1.07978	2.41976e-07
AKAP8	1.07784	3.56495e-08
POP5	1.07773	0.0352454
SDC2	1.0772	1.54755e-05
NEAT1	1.07663	0.00314241
YIPF2	1.0756	6.46414e-05
MIR22HG	1.07429	2.10314e-06
ANXA11	1.0723	1.01282e-10
LRRC8B	1.06823	0.000217522
EIF3J-AS1	1.06787	0.0104725
HMG20B	1.06762	3.54704e-08
HCFC1R1	1.06592	0.000159207
USP36	1.06251	5.13731e-09
RP11-631M6.2	1.0623	0.00115339
IL1RN	1.06216	0.0128141
EHBP1	1.06177	0.00544326
UBB	1.06154	0.000466764
CSTB	1.05954	1.40496e-05
PPP2R1B	1.05882	0.000365654
FBXO32	1.05791	1.57752e-07
WDR47	1.05698	0.0104167
MTRNR2L8	1.05675	0.000243481
LYST	1.05577	3.68786e-05
AC000089.3	1.05314	0.0499695
ZNF394	1.0525	0.021926
PLEKHN1	1.05094	0.00868754
UBXN2B	1.04921	0.00667375
NUDT16L1	1.04691	0.00254032
EMC3	1.04613	2.65593e-06
ZNF160	1.04445	0.0008518
EPB41	1.04288	0.000263252
HCG18	1.0404	0.00564398
CAMK2D	1.03887	0.000586711
ACADVL	1.03759	7.02838e-07
ISCA1	1.03348	0.0399439
CEP164	1.03311	0.000152122
GFOD1	1.0314	0.000127049
C19orf70	1.03125	0.000553362
METTL1	1.03	0.000341817
KIFC2	1.02987	0.0023159
TM2D2	1.0295	0.000257011
SLC41A2	1.0287	0.00485354
ZNF292	1.02855	6.18023e-11
ZNF654	1.02826	0.000133551
MT-CO1	1.02809	5.36427e-06
NFKB2	1.02784	0.000121588
ACTA2	1.02775	0.00158579
CLSTN3	1.02745	0.0260712
TNFAIP1	1.02473	5.17126e-05
RP4-775C13.1	1.02421	0.00552141
ANKLE2	1.02418	3.89588e-06
SFPQ	1.02277	8.92099e-10
MRPS6	1.0226	0.0010235
NMD3	1.02183	7.56847e-05
CLN8	1.02034	4.82731e-05
ADPGK	1.01908	4.25582e-07
SMG1P1	1.01858	0.00289227
DDX39A	1.01839	0.00121056
MTCO1P40	1.01789	7.87352e-06
CEP68	1.01701	0.00104771
ZNF836	1.01686	0.0293704
MTERF4	1.0158	0.00387153
BCL7C	1.01508	0.0121579
LILRA2	1.01449	3.92687e-05
NFXL1	1.01229	0.0244063
STK4	1.0122	5.27957e-08
MMP19	1.01137	0.000525579
BZW2	1.0098	0.00124894
CD83	1.00969	7.9124e-10
RRAGD	1.00957	3.07708e-07
CASP6	1.00841	0.0221981
OGFRL1	1.00716	0.000200132
TPI1	1.00692	1.62286e-07
TWISTNB	1.00691	4.6595e-05
FIS1	1.00656	2.2082e-06
PRMT1	1.00438	3.41769e-05
UBAP2L	1.00427	1.90669e-06
KLF8	1.00399	0.0415674
PHLPP2	1.00293	0.0239031
TUBB4B	1.00286	0.000386643
PET100	1.00115	0.00962397
HERPUD2	1.00045	4.5636e-09
TUFT1	1.00029	0.0253305
MAPK8IP3	0.997092	0.000588195
SLC11A2	0.99679	4.0822e-06
TYW5	0.995889	0.0195868
FUT4	0.995681	0.0232657
MME	0.993439	0.0420851
SRPK2	0.989958	4.13913e-07
MT-ND1	0.989759	0.00299883
MFI2	0.988016	0.00956311
MOB3A	0.98753	0.00962397
MFSD9	0.987499	0.0127428
DIAPH2	0.987017	4.72812e-05
SCFD2	0.983212	0.0142652
TBC1D7	0.982445	0.00515331
SERPINB9	0.982279	0.000410716
TMED3	0.980802	0.000331899
COA1	0.974472	0.0118392
NARF	0.973926	0.000629512
TMSB4XP4	0.973559	0.0176612
RDH11	0.973432	0.000660394
MT-TT	0.972843	0.000136452
NISCH	0.972636	1.67516e-05
TUBB6	0.970835	0.00133687
CTNNB1	0.970808	1.85898e-19
KDM5B	0.968638	8.76888e-06
SMARCC1	0.968446	1.85225e-09
LCP1	0.96557	9.31839e-06
NAGPA	0.964818	1.98033e-06
SMARCA4	0.958934	1.3474e-06
PICALM	0.954239	9.8834e-07
RP4-758J18.2	0.953431	0.0114011
ERO1A	0.952577	1.28695e-09
SEMA4A	0.952553	0.000689863
BCAS3	0.951338	0.00411036
SLC26A6	0.950907	0.0249951
DEF8	0.950029	1.54458e-05
LPAR2	0.949938	0.000571104
MZT2A	0.949885	0.000485214
OSTC	0.948457	0.000749726
AC091492.2	0.947364	0.0143806
E4F1	0.945792	0.0481311
ARID4A	0.941885	7.57623e-14
TMSB4X	0.941571	0.00837775
GAN	0.941279	0.000606676
PABPC1P3	0.940968	0.00292392
AGPAT2	0.940559	1.97361e-07
C1orf35	0.940531	1.97858e-05
RP11-36C20.1	0.938972	0.00162868
ERCC5	0.938676	4.31547e-06
ZNF366	0.937309	0.034333
ELOVL1	0.937081	6.74928e-06
RBM3	0.935502	0.00015561
ARL5A	0.935473	1.36824e-07
CCDC71L	0.93506	0.00495862
C4orf48	0.934718	0.0018804
G6PD	0.934614	0.00220231
LINC-PINT	0.933851	0.0392782
STAU2	0.931058	4.69049e-05
NEMF	0.930947	1.85225e-09
ENO2	0.930445	0.0243814
AC079767.4	0.927979	0.0104789
ARGLU1	0.92376	3.40762e-10
PHC1	0.923027	0.0485474
ACVR2B	0.922359	0.00124931
CALR	0.921717	0.000221697
ST13P15	0.921572	0.005571
MAP3K1	0.921254	0.00526249
SLC39A6	0.920818	0.000166053
PEF1	0.918281	3.15137e-06
ECM1	0.916895	0.000685515
JAK1	0.916414	1.07895e-05
NFAT5	0.915744	0.000118032
SLCO2B1	0.914677	0.0207689
MT-ND4L	0.914347	0.0240633
INCENP	0.911974	0.00208352
S100A10	0.911626	2.39064e-06
FNDC3B	0.90971	6.21147e-06
WSB2	0.907983	0.000112339
CAT	0.907753	0.000196248
MAGED1	0.907486	0.0393343
MAPKAPK3	0.90567	7.01432e-08
NOL3	0.905102	0.0336218
BCL6	0.904693	0.000385547
TUBA1C	0.902889	0.00893362
WDR44	0.902771	0.0125682
PITPNA	0.901696	5.76435e-06
MAP1LC3A	0.901221	0.0499258
SRGAP1	0.897743	0.00823099
MTCO1P12	0.896643	0.0105073
DSE	0.896272	0.00387583
CCND2	0.895865	0.00110922
PTRH2	0.895253	0.000628053
GALNT11	0.894289	0.000450767
IL6ST	0.891547	0.0119206
TRIP10	0.891374	0.000563238
NEK3	0.890715	0.0251817
2003-08-31	0.890391	6.93149e-08
UVSSA	0.889078	0.00137361
QPRT	0.888548	0.00968494
YDJC	0.888347	0.0257097
TMEM256-PLSCR3	0.887497	0.00702546
GSKIP	0.886231	0.000317068
GM2A	0.883153	3.46245e-07
HIST1H1C	0.882501	0.0239683
CAPNS1	0.881494	4.17254e-05
CTB-58E17.1	0.880147	0.0311881
AFAP1L1	0.879456	0.00316111
RP11-135F9.3	0.878432	0.0438973
C7orf60	0.877607	0.00267503
SUN1	0.875598	0.0194084
DHDDS	0.875111	0.00502018
RPS2P5	0.874432	4.75665e-06
DDX20	0.87298	0.00166548
CNPPD1	0.872914	9.47493e-06
CTD-2020K17.1	0.872755	0.000287873
ADCY3	0.872586	0.03346
SNHG9	0.871812	0.0330121
OXER1	0.871478	0.0271683
SLC9A7	0.870229	0.00108046
LRRC75A-AS1	0.867143	0.0237362
LRRC57	0.866707	0.00503436
ZNF217	0.86612	0.00868052
ERMARD	0.865773	0.0231375
C8orf33	0.865654	7.29354e-05
PRMT7	0.865456	0.0265277
AC007365.4	0.865447	0.0265734
PDCD4	0.865415	0.000819247
BRD8	0.863902	0.00153365
TEX10	0.863294	0.0378027
MT-ND2	0.863168	0.00142684
LYRM4	0.862954	0.0439084
AMPD3	0.861895	0.0101482
C1orf50	0.861441	0.026901
PACS1	0.85952	0.0203318
RENBP	0.859245	0.0491342
RAP1A	0.858413	1.02843e-06
CLK4	0.857956	0.00288164
SUZ12P1	0.856533	0.0134226
MECR	0.855346	0.0245426
CASP7	0.854772	0.0274883
LPL	0.852494	0.00527367
FAM76A	0.85071	0.0211758
MTRNR2L12	0.850075	0.00353901
TST	0.843262	0.00385993
MCUR1	0.842676	0.00189344
ORC2	0.842002	0.0399801
HIATL1	0.84122	0.00620642
NUDT2	0.840669	0.0275159
MOSPD1	0.840616	0.000158631
HDAC2	0.840431	1.03444e-07
UVRAG	0.838261	0.00171975
DBNL	0.838039	1.376e-06
GAS5	0.837945	0.00632478
PLPP3	0.837498	0.00211194
HMBOX1	0.83718	0.0247921
RPSA	0.836555	0.000500019
PLCB3	0.835486	0.00169894
LGALS3	0.834853	6.97714e-05
NEK6	0.834554	0.000442112
ERCC6	0.834496	0.0282247
TP53BP1	0.833876	1.9061e-05
FBXO33	0.833095	3.63125e-05
CXCR4	0.832699	0.045991
BIRC6	0.830688	1.6058e-07
KIAA1143	0.824705	0.0355751
GARS	0.824135	0.000230183
SNRPD3	0.823938	0.00149501
TAF11	0.821507	0.00029268
GPX4	0.821195	6.19785e-06
TOR3A	0.819363	4.54974e-05
SEC24A	0.817707	0.000307047
ZFC3H1	0.816802	0.000481194
HSPE1	0.815853	0.00699282
RAB8B	0.813837	6.11383e-05
BRD3	0.813192	0.000102403
CUL4A	0.810281	8.41173e-06
BRAF	0.809741	0.0242418
SURF6	0.809359	0.001331
ST13P6	0.809044	0.00025634
BTG3	0.808067	0.00654361
KLHL28	0.807973	0.00376623
TBC1D13	0.806978	0.0054135
CTB-63M22.1	0.806483	0.00414386
MAP3K4	0.806344	0.000113933
SDF2L1	0.805456	0.0300048
GNAQ	0.804144	0.000640717
FCHO1	0.80358	0.0493259
GUCD1	0.801209	2.68459e-08
DDX56	0.80117	0.0344841
NMT1	0.801035	1.01551e-05
FOXO1	0.800738	0.00257201
PHIP	0.799447	3.29695e-11
LINC00847	0.798986	0.00203005
IGBP1	0.79789	8.90312e-06
TRIM23	0.797437	0.0155517
CDK2AP2	0.796755	0.00316111
DEDD2	0.796657	0.00801526
HIST1H4C	0.796289	0.0265277
FAM127A	0.795338	0.00459146
RRP1	0.794285	0.0110344
SEPSECS	0.792483	0.0411824
FLVCR2	0.790861	0.0206245
RBM19	0.78959	0.000346754
AKAP1	0.789379	0.0079539
RPS19BP1	0.788044	7.83397e-05
APBB1IP	0.788023	0.00812017
MFSD11	0.787771	0.0106979
ATAD2B	0.787257	0.000360111
ACAD10	0.785556	0.0274951
CYB5R3	0.7849	1.36991e-05
TMED9	0.784529	0.000762406
EPAS1	0.783011	1.43548e-06
CAP1	0.781145	0.00114723
VPS13A	0.779524	0.00400874
ZNF236	0.777148	0.00454175
EPB41L2	0.777091	0.0115695
CFLAR	0.77695	0.00452527
TSPO	0.774107	3.88664e-06
EDRF1	0.772885	0.00661607
NCBP1	0.77269	0.0059877
OAS1	0.772514	0.0245426
CCDC125	0.771974	0.0192819
SRSF6	0.770269	2.93379e-05
MDH1	0.76972	0.000141154
ASF1A	0.769318	0.0323716
RRAGA	0.769101	0.00035187
ABHD10	0.768017	6.13184e-06
SERPINH1	0.767822	0.023556
Y_RNA	0.765439	0.00498262
MFSD10	0.764946	0.0367941
MORF4L2	0.764858	2.28968e-05
MRPL14	0.762516	0.00421461
VIPAS39	0.761229	0.0133191
CDC37L1	0.760004	0.0175046
RIN2	0.759761	0.0020429
ARFGEF1	0.759241	0.00047185
MIOS	0.758635	0.0318711
RPL8	0.757906	1.21413e-07
ST13P3	0.757064	0.0189221
SFXN1	0.75688	0.0404856
FTSJ3	0.756503	0.000121565
PRKAG2	0.754956	0.0014731
ZNF609	0.75417	0.0101373
VPS35	0.753946	1.44474e-05
MSC	0.751002	0.0116894
OSBP	0.747971	0.000273976
LTV1	0.74789	0.000342156
CD22	0.747564	0.0128642
TCTN3	0.7467	0.0320813
DLG1	0.744959	0.0023965
CDKN1A	0.74415	7.3699e-05
UHRF1BP1L	0.743881	0.000368075
NMRAL1	0.74368	0.0343819
EIF2AK3	0.743653	0.022059
DYNC1I2	0.741286	5.60156e-05
OSBPL2	0.740755	0.000346493
DUSP22	0.738985	0.00736923
RPS19P3	0.73892	0.040477
ROGDI	0.738363	0.0304083
RRP1B	0.737292	0.000710039
ACTL6A	0.735832	0.0457001
TMEM14B	0.735717	0.00870774
EZR	0.735688	0.00123353
GCN1	0.734622	0.000339038
DAB2	0.733557	2.26445e-06
SIRPB1	0.73247	0.0341627
TCAIM	0.73214	0.011791
TTYH2	0.731878	0.0353453
TOB2	0.731414	0.021786
TRAPPC6A	0.731043	0.0347575
MANF	0.73104	0.0108605
LINC00467	0.729411	0.00704684
TTF2	0.72668	0.00507499
EXOC2	0.725447	0.0208297
SRSF2	0.723853	0.000129437
CASP3	0.721691	0.0181525
EIF5	0.721438	4.59714e-05
ASH2L	0.719704	0.0208126
PLEKHA1	0.719565	0.0164693
ELK1	0.719152	0.0141819
HSP90AA4P	0.718904	0.00808086
FAM46A	0.717632	0.024743
MDM2	0.717606	0.000316104
LMAN1	0.716333	0.00116808
MSANTD3	0.715562	0.0230316
ZNF131	0.714326	0.0305957
GNA11	0.714222	0.0199879
PPME1	0.712723	0.000868091
FLNA	0.710239	0.0195679
PRDX4	0.710146	0.0461618
YPEL2	0.709779	0.000729774
AP3M2	0.708775	0.0423058
MT-RNR2	0.708711	8.35396e-06
POGK	0.708019	0.00269424
RPS8	0.70786	2.59274e-05
PSMB8-AS1	0.707334	0.0274664
SMDT1	0.706526	0.0143783
AKAP17A	0.706257	0.000170621
ZNHIT1	0.706144	0.000172026
BLOC1S6	0.7053	0.0088412
OCRL	0.705	0.0412919
HADHB	0.703605	0.00321868
DERL2	0.703409	0.00544326
SUCO	0.7015	0.0082571
AHSA2	0.699279	0.0211249
RPL14	0.699186	1.53379e-07
LPXN	0.699122	5.39532e-05
RP1-292B18.1	0.698099	0.00864205
CYP20A1	0.696835	0.0347498
TRMT2A	0.696786	0.0298888
RBM39	0.694831	1.09207e-05
MTCH1	0.694447	3.32599e-08
RP11-796G6.1	0.69336	0.00783167
VAPA	0.692692	3.51287e-05
NDUFB6	0.692482	0.0329338
JMJD8	0.692089	0.0120067
RPLP0	0.69205	0.00195401
SERINC5	0.690834	0.033465
CALU	0.690668	0.000587487
RAB11FIP1	0.689823	0.000118408
CCDC66	0.688842	0.00476058
DAD1	0.68826	0.00531557
CMTM7	0.686913	0.0022156
C1orf52	0.686687	0.0117272
CPT1A	0.686405	0.000258532
UBL3	0.685569	0.00141974
SRSF8	0.685096	0.025234
CIRH1A	0.684663	0.0114375
LCMT1	0.683506	0.0111579
BDP1	0.68336	7.07181e-08
IMPDH2	0.682546	0.01677
TRADD	0.680718	0.00701501
SNX30	0.678918	0.0487337
NDUFS5	0.67795	0.000308542
ZFAS1	0.675946	0.0058611
NUDT4	0.674951	0.0355893
MPV17	0.674844	0.000333622
MFSD6	0.674504	0.042549
MPST	0.673481	0.00895235
TTC3	0.673102	0.0010351
CHFR	0.671534	0.00193074
CCT3	0.671063	0.000481886
GTF3C3	0.668364	0.000371059
GPR137B	0.666116	0.00732758
SPINT1	0.665988	0.0108488
TECR	0.665893	0.0452062
REEP5	0.664945	0.00173509
KIN	0.664928	0.0105048
HSDL2	0.664703	0.0110813
HEIH	0.663663	0.0141819
SUGT1	0.661959	3.21256e-05
PPP2R1A	0.661957	7.76572e-05
SLC25A20	0.661611	0.0406559
RP11-144L1.8	0.660505	0.0192819
DNAJB11	0.659691	0.0018804
LENG8	0.659379	0.00269055
SLC50A1	0.659373	0.00035162
ZC3H8	0.659192	0.0320459
AKR1A1	0.658638	0.000282477
WDR70	0.658498	0.00448731
PPP1R15B	0.658498	2.8757e-07
DDX10	0.65722	0.00193349
BRD9	0.656714	0.00101305
ANAPC15	0.655896	0.0403747
EXT2	0.65572	0.0321835
NPIPB5	0.654574	0.0287821
ZNF326	0.653152	0.00940494
ATP6V0A2	0.652214	0.0307381
GS1-358P8.4	0.649207	0.0321835
PCNT	0.649021	0.0199725
MAP4K3	0.649003	0.028518
ZMYM6	0.646455	0.0229811
TRNAU1AP	0.645671	0.040002
CD2BP2	0.644896	0.00208352
SRSF11	0.64483	0.000497495
UPF2	0.644625	0.0108109
SIVA1	0.644441	0.00155133
CCDC137	0.644309	0.00170646
SUMF1	0.643885	0.0020436
PNRC1	0.643622	0.0428006
EPC2	0.641235	0.0441247
RPL9P9	0.640435	0.0355909
SRSF3	0.640404	6.53422e-08
PRRC1	0.639719	0.000697083
MED15	0.639108	0.00170622
EVI5	0.638623	0.00387583
CFDP1	0.638509	0.0124156
TARS2	0.636493	0.0101268
IP6K2	0.636371	0.00302688
ASB8	0.635364	0.0153397
ITGAM	0.63407	3.09666e-05
IER5	0.632823	0.00210769
RP11-425L10.1	0.63203	0.0446875
ATG13	0.63037	0.0117272
RPL3	0.630004	0.00465253
ARID4B	0.62989	0.000146881
PFKL	0.62955	0.0263036
PFN1	0.629405	0.00907107
CTTNBP2NL	0.627393	0.000402389
BAZ1A	0.627073	0.000221952
CHMP2A	0.625234	5.56813e-07
UBL5	0.625223	1.91443e-06
LAGE3	0.623451	0.0325949
CHD7	0.622989	0.0259007
KDM2B	0.621909	0.031601
TPGS2	0.621601	0.0452062
VKORC1	0.621216	0.00176944
ITSN2	0.621035	8.70896e-05
SRSF10	0.62095	0.000368787
IP6K1	0.62069	0.0415205
REXO4	0.620365	0.00873006
ASXL1	0.619926	0.0297814
LGALS1	0.619851	0.0472493
ORMDL2	0.618182	0.00457759
RNF24	0.617385	0.021701
CCT2	0.615996	0.00758734
TCEAL8	0.615134	0.000545417
PSMD6	0.615123	0.0428837
ABCF1	0.614719	0.000151503
LINC01420	0.614701	0.0366914
SRRT	0.614369	0.00176944
VAMP7	0.612097	0.0234929
PRCC	0.611855	0.0287039
CHID1	0.611516	0.0168625
KMT2C	0.61066	0.00231277
HDAC1	0.610539	0.00137847
ZCCHC7	0.61038	0.0207767
RPL9	0.610251	0.00240412
SNX4	0.609354	0.00952936
NFKBIA	0.60843	0.0327554
NOL10	0.607077	0.0210793
MAPK1	0.605733	0.000207461
CUL2	0.605622	0.0190063
ZPR1	0.604496	0.0200725
PDE4DIP	0.603455	0.00162051
MAU2	0.603394	0.00391439
SOAT1	0.601669	0.00040267
SNRPN	0.601604	0.000922548
RABGAP1L	0.601413	0.0230117
CDK11B	0.601132	0.0302046
MGAT4B	0.600487	1.90688e-05
TAF2	0.598043	0.0238188
SAR1B	0.597429	0.00692124
POLD3	0.596247	0.0352761
AHCTF1	0.595558	0.0251988
CHMP2B	0.594678	3.95323e-06
VPS13B	0.593763	0.0258177
C16orf13	0.593394	0.0418626
LINC00657	0.592267	3.63125e-05
MFHAS1	0.592169	0.000685515
EML4	0.592083	0.0023159
SLC39A9	0.591649	0.0271472
PHYH	0.590839	0.0473606
SLC25A46	0.590453	0.0318279
CBX1	0.590432	0.021515
TRIO	0.589356	0.0127084
MPZL1	0.589344	0.00200856
EZH2	0.589215	0.0220651
HNRNPA1	0.587554	0.0187658
SPAG9	0.587266	6.11206e-05
ADAM15	0.586588	0.0287039
CSNK1E	0.585745	0.0457001
SGPP1	0.585726	0.0333765
AP1B1	0.584509	0.000652394
CREB3	0.584478	0.0301563
RARS2	0.583463	0.0407735
KMT2B	0.582477	0.018446
RBM25	0.58242	1.99459e-05
ACIN1	0.582234	0.000150722
FAM172A	0.581661	0.043068
NCKAP1L	0.579761	2.39736e-06
SREK1	0.578992	9.94962e-05
EIF6	0.578233	0.0237927
ATP1B1	0.57729	0.0419899
MFN1	0.576695	0.0236212
SRF	0.571895	0.025234
ILF2	0.571407	0.00808086
NQO1	0.571235	0.0373106
SMIM12	0.570874	0.0124823
MAT2A	0.567193	0.00895235
CD2AP	0.565969	0.0109888
ATPIF1	0.565769	0.00526249
UBE3C	0.56545	0.00302084
RPL7A	0.56502	0.00079827
NDUFC2	0.564064	0.00636809
TERF1	0.564036	0.00747074
VPS39	0.563419	0.0371791
ZBTB1	0.563302	0.000430562
RABAC1	0.563292	0.0117596
POLR2L	0.562532	0.0258068
ZC3H4	0.562158	0.0231375
TUG1	0.562035	3.8877e-06
BPTF	0.56102	0.0220846
BRCC3	0.558215	0.0471388
FAM162A	0.558097	0.00339155
KLHDC2	0.55776	0.0165528
VMP1	0.557528	0.031128
C14orf119	0.556068	0.00992042
RGS12	0.552703	0.0346165
ZNF664	0.551875	0.00926447
ADRBK2	0.551863	0.00111186
RBM8B	0.551642	0.00316824
CCNDBP1	0.550927	0.007024
MT-TV	0.550369	0.00991924
AC004453.8	0.550111	0.0378204
DCTN1	0.549612	0.0335344
COMMD3	0.548931	0.00446146
EIF3B	0.548525	0.000282943
ALCAM	0.547557	0.00489281
ZBTB40	0.545701	0.0144198
PSMD7	0.54249	0.000628876
C7orf73	0.542128	0.0425693
ST13	0.540454	0.000331578
ETFB	0.540372	0.00339853
SLC35E1	0.537972	0.0132687
UBE2Q2	0.537009	0.0400061
HOOK3	0.536921	0.00168021
CREBRF	0.536096	0.0183886
TMEM131	0.5358	0.00467152
DHX30	0.535394	0.00763018
SF3B6	0.534959	0.00380894
FNTA	0.534055	0.00107057
ZMIZ1-AS1	0.533494	0.0318782
RCAN3	0.53289	0.0492475
PABPC4	0.530934	0.000907671
MTR	0.530428	0.00796727
AFF1	0.528189	0.00470477
SETD5	0.52775	0.007024
NSF	0.526792	0.0126684
ZBTB33	0.526607	0.0125464
GSTK1	0.524606	0.00245523
PTBP3	0.524027	0.00235249
HPS1	0.52355	0.00696966
PIGS	0.522988	0.0339104
PLEKHB2	0.522727	0.0110266
FPGS	0.522315	0.0182192
YPEL5	0.522094	0.00273488
PLBD2	0.521956	0.0449745
KRR1	0.521357	0.0296886
HNRNPM	0.520116	0.00361931
GON4L	0.519948	0.00704684
CEP350	0.518518	0.000475786
KLHL36	0.515975	0.00782973
RPL37P6	0.515516	0.0357641
DDX3X	0.514283	0.00921137
IMPDH1	0.51307	0.049999
RP11-366M4.17	0.510754	0.0252363
MYDGF	0.509479	0.00704684
RSRC2	0.508394	0.00514924
SRSF7	0.50764	0.0485154
LYPLA2	0.507281	0.0198235
NUP188	0.507169	0.0343304
NOP56	0.506067	0.00538072
SSR4	0.505562	0.0347864
GMIP	0.50408	0.0214615
SEC31A	0.501689	0.0155415
SNX2	0.500979	0.00638831
FAM50A	0.500913	0.0151621
GABARAPL2	0.499683	0.00893362
COPB1	0.497278	0.00097948
GLIPR2	0.494336	0.00935133
RPS18	0.493209	0.0164124
KPNA1	0.492908	0.0472222
MAPRE1	0.492376	0.0268083
FOXO3	0.491611	0.00329645
RPS19	0.490682	0.00732758
NOP58	0.489443	0.0240081
CD44	0.489107	0.0264759
DNAJC21	0.488184	0.00213715
ERICH1	0.486171	0.0245488
WWP1	0.485726	0.0299363
ATXN7L3	0.483971	0.0210924
SUDS3	0.482213	0.0406918
RPL5	0.482037	0.00194845
HSP90AB1	0.48162	0.0372204
ZHX1	0.480681	0.0380736
ARL6IP1	0.479334	0.0415205
ABHD12	0.478965	0.0297012
RBL2	0.478423	0.0266611
RPS27	0.476516	0.00956998
HMOX2	0.475095	0.0293669
NSMCE1	0.475091	0.0374413
PPIL4	0.474989	0.044744
PRPF38B	0.473298	0.00770736
STT3A	0.472735	0.0238098
BCCIP	0.471887	0.0353482
RER1	0.470216	0.011225
TRAPPC12	0.469181	0.0357696
RPL13A	0.467878	0.00195198
PNRC2	0.467785	0.00179344
RPL10A	0.467763	0.0074674
TRMT112	0.467557	0.0316579
TNPO2	0.464923	0.0112647
TPR	0.462613	1.76399e-05
RAB5A	0.46183	0.0333981
DDX18	0.461818	0.00213009
SYNRG	0.461525	0.0388293
AIMP1	0.459826	0.0252826
TMEM258	0.45899	0.00591144
BRWD1	0.458844	0.0173034
TBXAS1	0.45843	0.0314029
PDCD6	0.458262	0.0274951
AC007969.5	0.456045	0.0245176
CDK12	0.455444	0.00515129
CCDC186	0.4496	0.0127742
RPS3	0.449013	0.0250078
RAB10	0.448405	0.00233668
NFATC2IP	0.447089	0.0494692
SMAP1	0.445899	0.0148157
PPP1R7	0.44388	0.0204552
UBE2B	0.442704	0.00433343
KMT2A	0.439866	0.0443281
RPS25	0.439245	0.0319472
BZW1	0.43814	0.0357949
RPS24	0.437045	0.011836
MGAT5	0.435867	0.0496442
RPL27	0.435187	0.0111815
CDC40	0.435091	0.0139281
CRNKL1	0.434464	0.0422904
RBBP4	0.434335	0.0336591
UBXN1	0.434291	0.0131325
ANKRD12	0.430563	0.00479791
TMA7	0.429826	0.00695368
PARK7	0.428291	0.0344153
SORT1	0.427159	0.0217033
SND1	0.42689	0.0157292
SDF4	0.426497	0.0115261
PDAP1	0.425914	0.0113457
ZNF207	0.425748	0.00184762
RPL24	0.425529	0.00985422
RPL37A	0.425195	0.00106963
RNMT	0.424778	0.0291971
TCP1	0.42475	0.0308466
WDR1	0.423349	0.0377771
TOX4	0.420471	0.0354749
HSD17B4	0.420131	0.0430649
ITGB1	0.420026	0.0355893
HBP1	0.419563	0.0343819
BCKDK	0.419155	0.00762414
CWC22	0.419096	0.0464167
RIOK3	0.418603	0.0325618
CACYBP	0.416744	0.0117255
HSP90AA1	0.414292	0.033982
SEC61A1	0.412619	0.0297567
RBM8A	0.411602	0.01266
ATXN7L3B	0.410612	0.0413365
METAP2	0.409675	0.015173
RPS15	0.409158	0.0194656
RPL36	0.4087	0.0160691
RPS21	0.404611	0.00808086
EIF4G2	0.403914	0.0171893
TCF25	0.403535	0.015107
REST	0.400988	0.0010095
HDLBP	0.398575	0.0361625
PAFAH1B2	0.39846	0.00881122
CLN5	0.396555	0.0294577
PNN	0.396397	0.0411161
C14orf166	0.395901	0.0243437
RPL18	0.394667	0.0270418
SKIV2L2	0.39326	0.0182602
TMEM30A	0.393143	0.0113631
PDLIM5	0.390265	0.0492207
CNOT1	0.389491	0.0243437
ACTR2	0.387558	0.0116241
RBX1	0.387369	0.0048005
HSPA8	0.385548	0.0374451
RABEP1	0.385528	0.0138489
RPS5	0.383128	0.0362099
TPP2	0.383047	0.0358879
GLMP	0.38299	0.021441
IREB2	0.382475	0.0468614
UBE2R2	0.379615	0.00692216
GCC2	0.373245	0.0332772
USO1	0.372822	0.0428649
USP8	0.370077	0.00304716
RPL37	0.368873	0.00251068
PRPF40A	0.364979	0.0129201
EIF5B	0.363899	0.0140616
SQSTM1	0.362841	0.0493259
SERINC3	0.361142	0.0265277
RPL11	0.360416	0.00814647
PPP1R12A	0.358959	0.00648772
OSBPL9	0.358534	0.0407649
RPS11	0.357978	0.0248058
BCLAF1	0.357834	0.0318715
DDX27	0.356662	0.0115753
CFL1	0.353921	0.0388672
PHF3	0.350051	0.0469418
YY1	0.345569	0.0222684
GAPVD1	0.343894	0.0343819
OS9	0.34387	0.0040307
NRP2	0.340301	0.0481964
PNISR	0.330534	0.0420858
PDXK	0.330141	0.0129929
CSNK2A1	0.327926	0.0408131
TAOK1	0.321778	0.00933668
ROCK2	0.316433	0.030685
PRRC2C	0.313802	0.0115256
SON	0.310437	0.00750413
THRAP3	0.307257	0.0402739
SNRNP200	0.305974	0.0374477
CCAR1	0.305049	0.0328234
PHF20L1	0.304226	0.037256
AKAP9	0.30025	0.0309492
RAB11A	0.296297	0.0168713
PPFIA1	0.288007	0.0177175
KDM5A	0.257415	0.0352298
