# Supplementary material for: Multinucleation resets human macrophages for specialized functions at the expense of their identity
Source: EMBO Rep. 2023 Jan 4;24(3):e56310. doi: 10.15252/embr.202256310 (PMC9986822; doi:10.15252/embr.202256310)
Supplement: Supplementary file 3 — Dataset EV2 [file EMBR-24-e56310-s013.xlsx]

## Sheet: Down in ALL
Dataset EV2. Transcripts commonly down-regulated in LGCs, FBGCs and osteoclasts
LYZ
PLAUR
MNDA
CYP1B1
TNFSF13B
COTL1
HLA-DPA1
FOS
CD4
S100A8
THEMIS2
CLEC10A
CSF1R
PTAFR
FGL2
HLA-DRA
RCC2
GPR183
OLR1
SLAMF8
TBL1X
ANPEP
TLR8
JUNB
MARCH1.
MT2A
HCK
HLA-DRB1
EPB41L3
NFAM1
MS4A6A
FPR3
MAFB
AHRR
MCL1
HLA-DPB1
IL10RA
LAIR1
CD209
IGSF6
TLE4
CLMN
ATP2B1
PPP3CA
CLEC7A
SLC43A2
DUSP1
C1orf54
PTMA
FUCA1
MRC1
RGS2
C1QA
TGFBI
ETV6
IL16
SOCS3
LST1
PLAU
IFNGR1
IER2
PTPRC
S100A9
IFNAR2
IL13RA1
MARCKS
DLG4
ARL4C
CD74
NR4A2
LPCAT2
PIK3R1
NAMPT
SLC2A3
TMEM51
WAS
REEP4
PDIA4
ZFP36
CIITA
SORL1
SPINT2
MPEG1
CMKLR1
CRIM1
SLC8A1
GSAP
DEGS1
SMAP2
SAMSN1
RGL1
ZNF331
STAB1
KCTD12
WWC3
EGR1
SPRED1
IGFLR1
NFIC
KCNE3
PNRC1
PRNP
SLC7A11
RHOG
KLF4
TCF4
ITGAL
PYCARD
HSP90B1
SLCO3A1
LILRB2
FCGRT
ME1
IRF2BP2
CD44
FOSB
CKAP4
ETS2
CD14
PREX1
HNMT
C1QB
AP1S2
GLUL
C1QC
BCL3
CLEC5A
PTGER2
GPR65
TMSB4X
ZMAT1
FCGR2A
LYN
GAA
FMNL1
RNASE1
PTP4A2
FNBP1
TLR2
SCPEP1
AKAP11
G0S2
GALC
DYNLT1
MBD2
DENND5A
CAMK1D
SESN3
FCGR3A
IL1R2
IL18BP
ANXA7
IDO1
PYGL
SASH1
PDIA3
PPIF
EPSTI1
ABCA1
CCL2
TMTC2
C1orf162
PSIP1
CD302
GPR155
RHOU
AIF1
FAM110A
SECTM1
ABCG1
ST8SIA4
GIMAP4
DDX21
ARHGEF10L
DAZAP2
CD47
CD163
CREB5
DOCK2
CDA
CSF2RB
RAB31
INPP5D
VPS37C
EREG
SERPINA1
IL32
MFSD1
DNMT1
CTSL
CEBPD
