# Supplementary material for: Multinucleation resets human macrophages for specialized functions at the expense of their identity
Source: EMBO Rep. 2023 Jan 4;24(3):e56310. doi: 10.15252/embr.202256310 (PMC9986822; doi:10.15252/embr.202256310)
Supplement: Supplementary file 4 — Dataset EV3 [file EMBR-24-e56310-s004.xlsx]

## Sheet: up in ALL
Dataset EV3. Transcripts commonly up-regulated in LGCs, FBGCs and osteoclasts
MDM2
MT-ND5
TRPV2
ATP6V1D
EPS8L2
GALNT6
CTTN
MT-CO2
ACAT2
ENO2
SLC11A2
TLCD2
FNIP2
ACAA2
AP3D1
MICAL3
SPP1
DPP4
RAI14
TM4SF19
SPTBN1
HTRA4
KCP
ATP6V1H
GARS
PPP2R1A
HDAC9
TRAPPC2L
ALPK3
MOSPD1
LGALS3
WWTR1
SDC1
CPD
LSR
SUCNR1
LRP10
GM2A
DUSP14
ERAP2
ST3GAL6
NRBP1
APOBR
PKD2L1
MAP4K4
RHOC
THEM4
CD59
TP53BP2
CBLB
TFRC
CSTB
PSMA7
OTUB2
DGKZ
SLC38A1
HSD17B12
RB1CC1
PQLC2
GDF15
BCAT1
PHF23
RHOBTB2
FKBP15
CDKN1A
IARS
