# Supplementary material for: Multinucleation resets human macrophages for specialized functions at the expense of their identity
Source: EMBO Rep. 2023 Jan 4;24(3):e56310. doi: 10.15252/embr.202256310 (PMC9986822; doi:10.15252/embr.202256310)
Supplement: Supplementary file 5 — Dataset EV4 [file EMBR-24-e56310-s009.xlsx]

## Sheet: LGCs only
Dataset EV4. Transcripts differentially expressed in LGCs only
FAM26F
AIM2
CXCR2P1
GBP2
LGALS17A
NCF4
LRRC8C
PLEKHG3
ALDH1A1
POU2F2
CXCL10
IFI16
C1S
CASP4
LINC00937
AKAP7
CYBB
TRAFD1
CLINT1
MIR3945HG
WLS
TRAC
ETS1
GK
FADS1
CALCOCO2
SLC25A6
SERPINB1
FAM177B
MAP3K1
CADM1
SAT1
UBALD2
CES1P1
TMEM109
SOD2
DHTKD1
HERC5
AGTPBP1
FOXN3
TNF
RNF19B
FOXN2
ITPRIPL2
CXCL8
IFI27
CTB-61M7.2
ADD3
TRIB3
BCL11B
RNASEH2B
PDCD1LG2
APOBEC3A
IFIT3
CDC42SE2
SLA
C9orf72
CDK5RAP2
SSB
SNORD13
SOCS1
LRRCC1
DTX3L
KAT6A
CCDC149
CPNE8
NAGK
HSPA5
TRMT2B
SPG20
BACH1
FAM21A
EPB41L4A-AS1
CUL1
RPL12
ATF5
EEF1A1P5
HSPB11
TMX1
NCOA4
TNNT1
PTEN
PHKB
NAB1
SIPA1L1
KCNJ2
KIAA1143
SNX8
BAZ2A
GNAI2
LYSMD2
C20orf194
CXorf21
SOWAHD
ANKRD12
PARP8
STIP1
CSF1
UBR7
HMGA1
MT-TF
HMCES
UCHL1
PTK7
TCEB1
EMP1
APOC1
MAN1A1
COL6A1
KANK4
ZNF366
MGST1
CXXC5
PHLDA1
APOE
USP2
NCS1
SSTR2
SLC39A13
FAM89B
VASP
APOC1P1
PHLDA3
TLR6
RP11-525A16.4
RAB6B
GCNT4
C14orf142
AK1
RPLP0P2
BZW1
MIR34AHG
LIMCH1
NEFH
KCTD9
VPS37B
ATP13A3
CD52
MATK
H1FX
RABGEF1
SPINT1
UBTD1
PKM
SLC6A12
CDCA2
C11orf45
TXNRD1
PTER
LASP1
SLC38A2
RNF19A
RP11-568N6.1
CTD-2547G23.4
NEDD8
HHAT
CALM3
GOLGA7
FAM13B
TBC1D4
FAM213B
ARHGEF1
CCDC162P
ST20-AS1
LDLRAD4
LAT
PPP1R37
GPER1
TMCO3
DLGAP4
PRDX6
NMRK2
ACSS2
MYEOV
AC093627.10
FANCE
SLC8B1
PCMT1
CLIP4
UBXN7
TNPO1
SLC7A8
RNU6-1331P
ACADVL
TIGAR
ACTN1
PRKCB
KIF2A
COPG1
BCAP31
RAB1A
SRSF8
SUPT5H
ATP5G3
TNFRSF10D
MTUS1
CDC34
IFNLR1
RP11-288C18.1
SLCO4C1
SDS
PSMD3
RP11-734K2.4
PAPD5
KCNAB2
NOS1AP
SEPN1
NDUFS5
LSM4
PXN
RRN3P1
DNAJC3
AKR1B1
PSMD2
FASTK
PLEKHA5
ILF2
RP11-680A11.5
MAN1A2
CIAO1
HSD3B7
TMEM217
