# Supplementary material for: Multinucleation resets human macrophages for specialized functions at the expense of their identity
Source: EMBO Rep. 2023 Jan 4;24(3):e56310. doi: 10.15252/embr.202256310 (PMC9986822; doi:10.15252/embr.202256310)
Supplement: Supplementary file 6 — Dataset EV5 [file EMBR-24-e56310-s014.xlsx]

## Sheet: UP in LGCs + osteoclast only
Dataset EV5. Transcripts that are up-regulated in LGCs and osteoclasts only
MDM2
MT-ND5
TRPV2
ATP6V1D
EPS8L2
GALNT6
CTTN
MT-CO2
ACAT2
ENO2
SLC11A2
TLCD2
FNIP2
ACAA2
AP3D1
MICAL3
SPP1
DPP4
RAI14
TM4SF19
SPTBN1
HTRA4
KCP
ATP6V1H
GARS
PPP2R1A
HDAC9
TRAPPC2L
ALPK3
MOSPD1
LGALS3
WWTR1
SDC1
CPD
LSR
SUCNR1
LRP10
GM2A
DUSP14
ERAP2
ST3GAL6
NRBP1
APOBR
PKD2L1
MAP4K4
RHOC
THEM4
CD59
TP53BP2
CBLB
TFRC
CSTB
PSMA7
OTUB2
DGKZ
SLC38A1
HSD17B12
RB1CC1
PQLC2
GDF15
BCAT1
PHF23
RHOBTB2
FKBP15
CDKN1A
IARS
ITGB1BP1
TUBB6
S100A11
ZNF385A
NCKAP1
WDR43
DRAXIN
CD276
TNFRSF10A
DEXI
FEM1B
BAG3
HPGD
PIK3CG
SYTL1
MAPRE2
ATP6V0D2
FDX1
EBP
CORO1C
CYSTM1
CD109
NMB
MTMR1
ARL4D
FAM81A
ACP5
SLC25A23
GPR150
EDF1
GHITM
OST4
MDH1
MSRB1
CLN3
MAD2L2
PHPT1
MFAP1
POLE4
HIST1H2AC
SLC22A1
HES2
ATP2B4
GCHFR
CHKA
SPATA18
PLS1
RRP36
NUP210
HPGDS
SLC25A3
MPC1
TMA7
LAMTOR5
NDUFB3
VPS26A
PRDX5
POLR2L
ATG4A
NDUFS3
CPEB2
MYO1C
HIST1H2BD
