# Supplementary material for: Multinucleation resets human macrophages for specialized functions at the expense of their identity
Source: EMBO Rep. 2023 Jan 4;24(3):e56310. doi: 10.15252/embr.202256310 (PMC9986822; doi:10.15252/embr.202256310)
Supplement: Supplementary file 7 — Dataset EV6 [file EMBR-24-e56310-s002.xlsx]

## Sheet: FBGCs only
Dataset EV6. Transcripts differentially expressed in FBGCs only
STARD4
HEXIM1
POLR2J3
STARD7
TYW5
CACNA2D4
HN1
C12ORF76
RP11-483K5.3
MT-TD
MTHFD1
FAR1
POP1
RBCK1
MT-TM
AL133245.2
SAMD9
MT-CO1
MT-ND4
CD2AP
PSMD7
BBX
AKT2
UBASH3B
RPL35P6
SNORA12
RP5-1014D13.2
NAPSB
KLF13
SAP30BP
ERLIN1
ENTPD3-AS1
IL22RA2
GIGYF2
EIF5
SLCO5A1
VAMP2
TMEM9B
NMT1
SPI1
C5ORF24
GATA3
PPFIBP1
EDRF1
GRPEL1
EPB41L2
PRKAR2B
RP6-218J18.2
PRKACA
IKBIP
UPF2
DUSP4
MCRS1
OFD1
NIPA1
EMP3
MRPL24
SIRT1
PLXDC1
MRPL30
INCENP
LINC00969
MT-TS2
RP5-864K19.4
RAPGEF3
AC003003.5
ZNF236
AC069363.1
MFI2
ZC3HAV1
RP1-28O10.1
PABPC1P4
SLC7A1
KIAA0040
MED15
TCP11L2
SLC18A2
C5ORF42
IL11RA
SNX18
HSPA9P1
SLC39A10
APEX1
CTD-2562J17.6
RP11-631M6.2
ZNF219
HLA-DPB2
PPARG
SMAGP
PRKRIR
SLC29A1
MT-TR
PIGT
AC004988.1
MT-TV
MT-TT
MT-TY
MTCO2P2
EEA1
AC012668.2
HLA-DMB
RICTOR
SRSF11
MYLIP
BRPF1
PRRX1
S100A1
NCCRP1
TOX4P1
MRTO4
LRCH1
MFNG
MAPKAPK2
MAPKAPK3
LINC01215
PVRL1
C11ORF74
RP11-783K16.5
SLC9A2
BCL2L13
FLNA
MFN2
SLC16A7
NCDN
ZNF664
MFN1
IK
NOP16
IGHEP1
LINC00152
ARPC5
INADL
FTSJ3
SLC9A3R1
GGCT
ARPC3
SP140L
RP11-582J16.4
OSBPL1A
INO80D
KCNE1
PFKFB4
KMT2C
LY75
RORA
RP11-1008C21.1
OSBP
G3BP1
NELFE
NFATC2IP
PPP1R12B
LLNLR-470E3.1
RAD23A
CALM2P2
NEMF
CYB5A
MSL2
G6PC3
PIK3C3
TRIM56
MT-CYB
GTF3C3
WHAMM
FBXO46
FOXK1
BICD2
ATP5O
GTF3C1
GS1-358P8.4
SPN
APH1A
RP11-206F17.2
DRAM2
PMVK
DSE
SPR
ACP6
ACP2
BCAS3
BCAS2
PPP1R14A
DST
TSTD1
RP11-20I23.10
CTRB2
TP53INP1
NAGA
CTA-392E5.1
TPD52L2
CDC40
RP11-174G6.5
ZNF618
CDC37
EIF3J
LINC00106
BDP1
PIK3AP1
SPG21
KCTD17
ZMYND8
LINC00342
TRIM31
AKAP8L
PRPS1
ITGB3
PIK3CD
RP4-673D20.6
CTB-31N19.3
PPM1L
U2AF1
PBXIP1
FYB
GANAB
CECR5
DHX57
KRIT1
TRIM28
ARL5A
PCBD1
NCK2
ACTN4
ECH1
SLC12A2
RP11-421E14.2
SMARCA4
DHX40
CCDC81
BRE
ZNF714
KIF20B
CCDC84
STX17
ACTB
EXOSC6
SNRPD1
DHX36
CPNE2
CPNE3
N4BP2
ARSB
SURF2
XBP1
TNFSF15
PLA2G4C
FTH1P2
AC017002.1
RP11-94H18.1
KIAA1919
FBXL5
MTND5P11
RP11-380G5.3
LRR1
ICAM3
RP11-792A8.4
MT1X
PCBP1
RP11-488C13.1
GCC2
MIR3142HG
SNHG19
RASSF3
NUDCD3
PCBP2
RASSF7
CH507-42P11.8
KIF21A
LGALS9
CCDC93
WARS
NXPE3
RAP2A
TOX4
HELLPAR
PABPC4
RP11-40C6.2
PTPRU
TMED10
CSDE1
IGHMBP2
TGFA
AC005154.6
RP11-382A20.3
CTSV
NEU3
SEC14L1
SH3BGRL
RNU6-1300P
STK39
CD36
SNX9
CTSD
DYNC1I2
MRPS27
THUMPD3-AS1
MMD
SYK
CCNYL1
ANO9
UBE2E1
LINC01160
SGSM2
TPST2
TTC9
SEC23IP
HNRNPA2B1
HNRNPUL2
FAM195A
RP11-467L13.7
HDGF
NRP2
SELPLG
AHCY
MTRNR2L1
SLC43A3
FHOD1
MTCO1P40
NUDT3
MRPS31
AKAP12
PCM1
EPG5
FILIP1L
CCT5
IL4R
FBXW11
SHPK
KLHL24
TYROBP
OSCAR
DOK2
DOK3
EHBP1L1
POLE3
RNU6-758P
CARS
CD84
SFSWAP
AURKA
ZFAND3
CARF
KHSRP
CCND1
RP11-363E7.4
DUOXA1
TAF1D
BANF1
SGK494
TBC1D16
SYT6
MINK1
DDX52
USB1
H1F0
PSPC1
ARHGEF10
BLVRB
VCL
NARF
LRRFIP1
CCDC125
UVSSA
CTD-2349P21.5
CACNA1G
PPP1R9B
FAM198B
AP001258.4
RBM17
ARFGEF3
RP11-313M3.1
NAV1
TNIP1
METAZOA_SRP
CLCN5
BMP1
CHI3L2
IRF9
CYCS
CUEDC1
MS4A1
RTN3
SWSAP1
YWHAE
BIN2P1
PSMD14
CHD9
HMGB3
AGPAT2
CHD2
ENHO
LMNB2
FYCO1
CA2
RPL7AP6
RP11-348N5.9
APOPT1
CCDC186
RBM11
EYA3
SWT1
PLA2G16
C19ORF60
GLB1
RSPH3
CAT
ABHD17C
DAAM2
ERCC5
CCDC171
ACIN1
RP11-134L10.1
NAA16
ST13P3
ZNF292
ATP2A3
MSMO1
CTD-2574D22.3
DIP2C
NPTN
HOMER2
CTA-276O3.4
RP11-417L19.5
UPF3B
ATG13
ATG12
NUP93
CPEB1
SNORD89
HSPA1A
HNRNPF
GLA
RHNO1
LINC00884
RP11-3J10.7
SF3B5
RALB
CYFIP1
ANKLE2
IPP
GLS
DCAF8
SSFA2
ASCL1
MYB
MXI1
WDR70
PIP4K2A
S100A13
ZNF561-AS1
S100A16
MTA3
ST3GAL2
SF3B2
BATF3
PLK3
INO80
PRRC2A
HCFC1
COQ10A
SQLE
SLC6A7
EHD3
AC091492.2
RPL23P2
PPT1
XKR3
SNAI1
AC000089.3
RPL5
CDC42SE1
RPL3
PHB2
ANAPC16
CTBP1
LRPAP1
BLOC1S5
GLE1
PPP3R1
NUP62
MYO18A
CCL26
TPI1
ATPIF1
NFATC2
C1ORF21
FAM126A
AFTPH
ADI1
CLCF1
JDP2
ZNF117
FCER2
ZNF528-AS1
RBM8B
RPN1
RPN2
ADK
AKAP17A
ABHD6
PRDM10
RFK
RASA4CP
AC147651.4
ZNF587
WDR18
MTRNR2L12
MAP1S
SCAF1
NFIA
SULF2
FAM213A
MORN2
IVD
JKAMP
XXYLT1
TMEM140
ABCC13
GUCA1A
GLI3
TMEM144
ATP6AP1L
LMAN2
SCN11A
SRP54
MTATP8P1
METTL7A
ANKRD55
MYEOV2
BRD7
CTD-2376I20.1
USP8
MREG
YIPF2
YIPF4
USP5
TPM3
RP11-172F4.2
VRK1
GTF2F1
DEF8
RAB30
HIPK3
MORF4L1
RAB38
SNRPF
SNRPG
SREK1
C8ORF33
ANKRD36C
ANKRD36B
ERV3-1
JAKMIP2
RP4-631H13.6
ABLIM1
LAMP2
CYSLTR1
LAMP3
RP11-499P20.2
ASCC3
MIR222HG
AC106788.1
OSBPL8
BTN2A1
OSBPL2
TRAPPC9
ABHD18
MOB1B
NCL
MAFG
ERF
MAP3K11
RSL24D1
FAM49B
PARM1
CUL2
IPO7
FGF9
RP11-215P8.3
ZNF528
TMEM179B
LINC01588
ZNF763
TAPT1
RP11-261C10.5
SORD
FAM219A
GON4L
DAB2
IL3RA
CDK2
METAP2
SLC26A6
NFAT5
ZC3H4
CEP164
Y_RNA
ITPR1
PSAP
P2RY1
ZNF503
CD300LF
PHACTR1
CEP170
AC008982.2
TRIQK
XXBAC-BPG283O16.9
SPAG7
KRR1
RPL35A
RAD50
CPPED1
KLF9
RAB12
RAD52
KLF6
EVI2B
NPIPB5
LINC00467
SEC11A
WIPF1
KIAA1671
RPL10A
COCH
AP1G2
POLR2E
RP11-33E24.3
RPL7A
ESCO1
RUNX1
CRNKL1
RRAGA
SRP14-AS1
SUCLG2
BCOR
TECPR1
MTPN
HNRNPCP4
SLC35B4
VIPR1
AKAP9
TRANK1
FRAT2
NIPAL2
LONP2
DAG1
SUSD4
FAM63B
COG6
BROX
SNHG7
SNHG8
SNHG5
SNHG3
SRPK1
DOPEY2
TMSB4XP4
POR
GOLGB1
CENPBD1
BEX2
ANP32B
RNU4-62P
FUT11
GSKIP
HSP90AA4P
RP11-4B16.1
C10ORF128
ARL6IP5
HIATL2
PDK3
ATP6V0A1
RP11-135F9.4
SIGLEC14
SLC35E3
TSC22D2
GNB2L1
NAP1L1P1
AC133644.2
SGK1
RAB5C
SUZ12P1
FTH1P15
LINC01010
SLC44A1
VLDLR
DUOX1
ZMYM1
PPRC1
RP11-524O24.2
PRKCDBP
RP11-48B14.1
CLIC2
CLIC1
MPZL3
PRMT7
RP11-112J1.1
SCD5
VASH1
LIMA1
SVIP
PDXDC2P
C9ORF9
NBR1
RAB9A
DNASE1L3
DCP2
FAM69A
PTGER4
TOR4A
HCCS
NUCKS1
CST3
RP4-639J15.3
SERP1
KIF13A
CTNNA1
MGEA5
CD300A
KLHDC2
ZFC3H1
SLC31A1
TMEM130
ATP1B1
ARHGAP24
TMEM135
ZNFX1
FAS
SPNS1
SCG5
LRP12
ZCCHC6
NCF1C
ARID4B
COMT
FBL
ARHGAP35
LMNA
TMEM129
SPTSSA
MYH10
GAS2L3
ABCF1
RPRD1A
RP11-267J23.4
EPHX1
HMHA1
MESDC1
FTH1P20
RP11-235E17.4
ALDH3A2
MDFIC
CHMP3
UBE2Q2P1
CHMP2A
SELT
ZCCHC2
EIF3J-AS1
DOCK5
RP11-734K23.9
LTBP3
C17ORF96
UBC
MAN2A2
PMAIP1
MARK4
MARK2
LIMK1
RHBDD2
CBX3
CTD-2184D3.1
FES
COQ2
PIKFYVE
MYH9
GRSF1
LUC7L2
SMIM4
KDM5B
AGAP3
ALOX15
MT-TL1
HK1
TAS2R4
AC091133.1
H2AFZ
H2AFV
DCK
C9ORF24
ARID1A
TIAM1
SGPP1
SLC4A8
PIK3IP1
ZNF815P
BX322557.10
USP18
ATP5G2
SH3YL1
HLX
AC013461.1
CHCHD7
PDE6D
VAT1L
MAPK1
CDIPT
