# Supplementary material for: Multinucleation resets human macrophages for specialized functions at the expense of their identity
Source: EMBO Rep. 2023 Jan 4;24(3):e56310. doi: 10.15252/embr.202256310 (PMC9986822; doi:10.15252/embr.202256310)
Supplement: Supplementary file 8 — Dataset EV7 [file EMBR-24-e56310-s005.xlsx]

## Sheet: osteo ONLY
Dataset EV7. Transcripts differentially expressed in osteoclasts only
VCAN
FN1
CD300E
CCL24
TIMP1
OLFML2B
CLEC1A
ALOX5
SERPINB2
FPR2
PID1
TMEM119
FLRT2
LILRB1
ADGRE4P
BHLHE41
NOTCH3
SLC4A7
COLEC12
MB21D2
ADA2
LGI2
RUBCNL
TNFRSF18
TNFSF8
ITGA11
NRARP
CXCL5
CYSLTR2
CD1A
PMEPA1
VMO1
PTPRN
FPR1
TIFAB
JUP
CXCR5
NLRP3
HSPA7
ENTHD1
ENC1
RASSF2
NHS
KIAA1147
SLC9A9
GATM
HS3ST3B1
SLC46A2
CD28
SLAMF9
IL10
ATP8B1
SMOX
EHD1
LIPN
NUAK2
SNAP25
EGR3
MGAM
CBARP
REM1
TMEM26
MT1F
TMEM150B
PPBP
FBP1
FAIM2
TMIGD3
MARCO
SEZ6L2
ITGB8
TMEM45B
ADTRP
SYN1
EVL
LPAR6
FAM131B
S100B
PTPRD
SLCO2B1
SRPX2
GPR82
FAM13A
CR1
KYNU
TNC
NT5E
ABCC3
LILRA1
PCOLCE2
ACKR3
TNFRSF4
YPEL4
RAB17
SERPINB9
HTR7
ACE
AMPH
CCL4
FAR2
STAT4
PIK3R6
PMFBP1
CMAHP
CD1E
KCNK13
BTG1
CD1D
GPR3
SV2B
MN1
CTTNBP2
GPRACR
AOX1
SLC22A23
COL13A1
NFKB2
ENPP2
CD163L1
CPAMD8
CPED1
HIC1
ZBTB46
EPS8L1
KIAA1217
TOB2
ICAM5
LY6E
RASL10A
HHEX
ITGAM
CYP19A1
MSR1
GPR132
HCAR2
CLK4
PTPN13
SHROOM4
RHPN1
MAMLD1
FUT7
RNF128
TNIK
DKK2
NPAS1
VENTX
KIF23
P4HA3
NLGN2
CEMIP
THAP2
GNGT2
ASTL
CLU
BTN3A3
IMPA2
NFKBID
CYBRD1
PLTP
TMEM131L
WNT1
DGKA
MBOAT1
ATP8B4
SNX33
KRT79
CASS4
IL19
RBP1
ZFP36L1
CDKN2B
RMDN2-AS1
VNN3
GJB2
ASGR2
INTS6L
TMEM37
CORO1A
SEMA3A
RASGRP2
SFXN2
TMEM121B
DPY19L3
ADAMTS4
TRAF3IP3
CCDC170
STX11
MCUB
DLL1
INSIG1
KLF7
PGBD5
SIK1B
ADORA2B
SRSF7
PCNX1
IKZF1
TMEM266
STUM
C10orf105
TNFRSF8
CACNA2D3
RCBTB2
FOXF1
KCNF1
AXL
CX3CL1
PEAK1
ADAMDEC1
ZMYND15
KRT7
VSIR
STARD5
MITF
S1PR1
CD300LB
C1QTNF1
ESPL1
GABBR1
CSF3R
ARHGAP6
IFI44
PLK2
EGLN3
OTULINL
SNED1
FAM124A
IGSF9
HCAR3
DDX60
CNKSR3
EPOP
ADAMTS6
LTBP2
C17orf107
CCDC57
FA2H
ZCCHC24
IFNAR1
PLA2G4A
ABCC6
METTL1
RARA-AS1
FYB1
MAFF
IRF7
PRUNE2
CLEC6A
CFD
EDEM3
BTAF1
CARMIL3
DMXL2
MIDN
NID1
SESTD1
DENND6B
GHRL
DZIP1L
RCN3
DCHS1
TSPAN2
ETV3
PPP1R14C
FRMD4A
PRDM8
PKIB
GLT1D1
TBXAS1
ARHGDIB
DDIT4
C16orf45
GP1BA
GIMAP6
INPP4A
ADAMTS10
CCNT1
RAMP1
TEX41
C5
SNHG15
PLAGL1
ARSG
GPAT2
FCGR3B
LHFPL6
DTX4
RARRES1
GPR161
SASH3
KLF10
SMCHD1
SLC22A4
OASL
ZNF678
MKI67
CCDC151
GPRIN3
ZEB2
GLIS3
CCDC85B
ATM
KL
MMP10
FABP4
OGT
SGPP2
CA11
LRFN1
CHRNE
DPEP2
RGS18
PAX8
ZSWIM6
NOD2
SPAG8
ICAM4
AMPD2
SLC16A6
TMCC3
GADD45B
RAB39A
CXADR
SLC9A7P1
SFMBT2
NDEL1
KCNN4
WIPF3
CDKN2A
C19orf38
CD248
ADGRG2
CD300H
FSIP1
PVALB
CAB39
ZNF141
TMPO
CD86
KCNJ11
UAP1
TNFRSF1B
NFKB1
GGN
TRNP1
GRAP
NEK6
SLC2A6
MYO7A
MAF
EFEMP2
ST6GALNAC2
SLC16A2
MYOSLID
COL1A1
C6orf223
WDR11
TPBGL
UBXN11
ADIRF
ZNF263
DGKH
C17orf58
ZNF736
BMP6
COL4A2
CERS6
TAGLN
RASGRP1
NEK10
SRGAP2C
ARRDC2
BIN1
MKNK1
SEMA4C
MYO5C
PLD2
GFPT2
ZFP36L2
RGL3
CTSO
MBNL3
GVINP1
ARHGEF6
ZNF136
PIGR
TRIM8
DENND3
FANCD2
HCLS1
CDYL2
RBL2
LUCAT1
ENGASE
GADD45G
ATG7
CABLES1
MATN1-AS1
SIGLEC12
IVNS1ABP
PIGL
HECTD2
CCL1
NAF1
ITGB5
MYCL
SGMS2
ATP1B4
HES4
2010-09-01
UBA7
PHLDB1
SLC7A11-AS1
IFT122
2001-12-01
SHOX2
MAT2A
COX19
PPM1J
TCTEX1D1
HOMER1
CD37
FCAR
KIFC1
GRIN3B
COL1A2
TMEM106A
PGS1
HOPX
CHSY1
ZSCAN18
PAQR4
CEP68
CCDC14
CXCL9
DGKE
SIT1
FLJ42351
ZNF609
SH3GL1
KDM7A
TMEM168
ZNF577
M1AP
DGAT2
PIK3R5
PTPN6
SLAMF1
ZBTB21
SYT1
PGM2
SMPDL3A
NDE1
MPZL1
EPHB3
TGM5
VSTM2L
TMEM254
HSD11B1-AS1
SIGLEC16
AFAP1
MYLK
CMTM3
TONSL
IKBKE
BHLHE40
SYP
DNAH17-AS1
HECA
EBI3
GARS-DT
LOXL2
NAAA
DNAAF1
CD80
HEY1
SLC9A3-AS1
PDE6G
ATF6B
TPRG1
EMILIN1
ID1
GPR35
RAP1GAP
FAM19A3
RAP2C
HELZ2
CHST2
ALG10B
TXLNB
PLSCR1
MT1M
DMP1
SPTLC2
AGRN
L3HYPDH
LOXHD1
NPHP4
FZD3
CIDEB
SLC8A1-AS1
NCAPD2
RHO
FHL1
DNAJB6
NRG1
VPS13B
GSDMA
VAV3
PHF19
PPM1N
FBN2
CYP1B1-AS1
EFCAB14
INHBA
TREML3P
TPP2
IL24
FZD1
KCNMB1
AGAP2
PRRG4
PC
NISCH
ZNF597
CD244
NPDC1
ELL
TMEM71
2006-03-01
SLFN11
TSPAN31
ABL1
ID3
RBM15
DDX42
PELI2
MTURN
MS4A4A
GSN
BTBD11
CTSW
CACNA2D2
TWISTNB
ATP8B2
TMPRSS13
TMEM51-AS1
MSL3
GNAZ
GCA
SYTL3
KCNMB4
IGF1R
ARRDC3
TEP1
TMEM123
CBLN3
SOCS2
PANX2
NEURL2
ZNF516
ARHGAP22
GPR68
PRSS21
IQCD
TFCP2
RELL1
ADAMTS8
FGFRL1
IFI6
FAHD2CP
CLEC17A
POLD1
SERPINB8
TINAGL1
NT5DC2
CHST11
SBF2
TRIOBP
MX1
AMZ1
CA5BP1
ITGA9
PHLDB3
KCNC3
COLGALT2
ZBTB1
RHCG
KNTC1
TK1
KIAA1958
NR2C2AP
TMEM236
WWC2
PCED1A
C2orf92
MBNL1
JAG1
KIAA1755
INAFM2
PEAK3
KDM4B
RASL11B
PACRGL
CEP152
LY6K
ARID5B
HR
ADAM10
NEMP2
SAMD4A
ZNF891
SRGAP2
SLC35F3
RNF152
PHKA2
ELL2
PCAT7
BAIAP2-DT
VCAN-AS1
IRAK2
SLC16A5
WNT10B
SEH1L
TBX21
ATP11A
SP1
RBM38
RAD18
CCNH
ADGRD1
DTNA
EMP2
ACOX3
PKD2
ZNF708
SHROOM1
IGFBP6
PQLC3
DDX58
ZNF681
NLN
MEFV
LRIF1
KCCAT198
MMP19
CPNE6
SH2B2
JAML
KRT17
LRTM2
SMARCA2
CAPN11
SHPRH
MPHOSPH6
ALG10
ANK1
ITPRIP
PER2
CLEC12B
COL22A1
KCNJ15
IQCG
BTN3A1
CCDC18-AS1
CXCL16
SPATA25
EMC1-AS1
APBB3
SPTAN1
SLC36A4
UBIAD1
MBTD1
NRXN2
VAMP1
PHLDB2
CD200R1
EDDM13
COL24A1
RFX5
IGF1
ANKRD44
GRK2
SELENOP
SLC25A37
MRO
GRIPAP1
PHOSPHO1
LRIG1
MYO1A
EEF2K
EML4
PNISR
RFC3
LBR
PITPNB
ATP9B
CBR3
SAMD11
CABP4
TMEM87B
PRSS36
LIPA
KLF8
MNT
MINOS1
ZGLP1
CHEK2
RBM33
GGCX
SLC24A1
WDR54
NECTIN2
CCDC28B
SIK1
LY86-AS1
KLHL15
ZNF226
SHANK3
CHAF1A
BCL2L11
MICALL2
COLEC10
NMNAT2
TAF1C
F12
DNMBP
TGFB2
GBP3
SOBP
TMX3
CCL20
PLA2G7
PAX8-AS1
C16orf54
HLA-DQB2
RNF175
GMEB2
TSPAN32
ARL4A
SSR1
GPR153
CYR61
TTF2
FAM102B
SGCG
ELOVL3
ZNF697
NAXD
TMEM88
SPAG4
ARHGEF40
BLNK
NDST2
MEX3B
TUBGCP3
ATAD2B
NOLC1
DIAPH2
HNRNPUL1
FAM8A1
CCNL1
NEDD9
JAK3
SYNJ1
PPP1R15B
WDR45B
RBM5
ASH1L
ACOT7
EVA1B
FUS
MAOA
CILP2
GLIS2
SMAD3
SLC12A6
ANKRD10
SNX30
GRPR
PRKAG2-AS1
AHSA2P
FAM3C
IL2RA
TMEM245
ARMC5
ZNF106
LAMB3
KMT5C
CORO2B
NOXA1
PIM3
N4BP2L1
RYR1
PRELID3A
FBXO4
ZNF121
QPCTL
NAIP
ASAP2
GP9
CDKN1C
ABCA2
RYK
FRG1BP
IFIT1
AGO2
SLC38A5
ANKRD35
MYCBP2
CSAD
PCBP1-AS1
TMEM43
PRPF38A
CYB5R2
CC2D2B
TDP1
IBA57
FRY
KIAA1211L
PFDN1
MS4A6E
TVP23A
CYLD
N4BP1
CNOT2
VHL
CERCAM
MCTP2
ANTXR1
LPL
TNIP3
ZSCAN12
REC8
EXOC4
ZG16B
MEI1
MEP1A
FFAR3
NCK1
EWSR1
SERPINB9P1
A2M
CASC15
HSPG2
DHRS4
MAP4K1
DNAH17
ITIH1
POLR3E
NUP160
PHOX2A
PIGF
SCUBE1
ENTPD1
MAML1
TBC1D5
MYOZ1
SLC15A2
PSME2
FOXO3
DUSP28
ITIH3
CRYBB1
ATF6
TAF15
OPN3
TM6SF1
PDYN-AS1
PSMA1
TSPOAP1-AS1
FLT1
RAB40B
RSRP1
CCDC102B
BEX3
NEK8
ZNF43
ACACB
2002-09-01
CYTL1
GPD1
NUP188
TMCO6
GPBAR1
KAT2A
VIT
OSBPL5
SNX13
ARHGAP20
MEF2A
CSNK1D
HPSE
DDX17
CDK1
GAS1
SPINK6
PGM2L1
ADGRE3
THADA
AATBC
ARFGAP3
EPHX3
FEZ2
METTL22
PRKD3
CDK10
FAM87B
SMG9
C12orf57
ZNF783
RECQL
WDFY2
NME3
PNPLA8
TSPOAP1
IRF2
TET2
HCRTR1
KIAA0513
IL6
CALCOCO1
ALPK2
DHRS4L1
ZDHHC20
SFT2D3
CEP44
GRK6
FKBP5
AJM1
TCAF2
CCDC88C
CDS1
UACA
DHRS11
DRAP1
ETNK2
GUCY1B1
DDX18
TFAP2C
PYCR1
ODF3B
CSNK1G3
EXTL1
PARVG
ADAM28
PLEKHG4
ITGB2-AS1
LTB4R
POLA2
PCMTD2
RARA
SLC16A3
SLC19A2
HAUS8
RNASE2
DENND1A
PXYLP1
INIP
ACPP
MED12
MOB3B
ATP2B1-AS1
BAHCC1
ERVK13-1
CCNB2
RNASET2
NCAPD3
ACSM5
S100A12
ISYNA1
ADSSL1
POLR2G
PFAS
SERINC5
CTDP1
GXYLT2
IL1RL2
TNRC18
IZUMO4
DIRC2
COL5A2
VSTM1
HSD52
NEK9
HP1BP3
ATP2B2
SPAG5-AS1
APCDD1L
GFRA2
GLB1L2
PRDM15
PPM1E
ZNF571
IQSEC1
ZNF558
LRCH4
ZBTB14
TKFC
IQCB1
FABP5
SCML1
GHRLOS
VANGL2
ASF1B
CARNS1
CNGA1
SEC14L2
ERAP1
HEYL
UNQ6494
GRK3
NEMP1
SLFN5
TMED5
KCTD15
ZNF525
SF3B1
UBR5-AS1
CENPH
DDX3Y
MYEF2
TRG-AS1
SYAP1
ADGRE1
USP13
KIAA0895L
HMBOX1
CLEC4G
SYNGR3
POLR2A
MAN2B1
JOSD1
ERCC8
SAMD8
SLFN12
ALG13
CA12
FKTN
BPI
ICOSLG
CATIP-AS1
CHST15
RAB3B
ULBP1
LRRC69
PCYOX1L
RHBDD1
HNRNPD
RMI2
ZNF542P
PAN3
APBA1
MTMR8
STK17B
HACD4
MGAT1
CSGALNACT1
ABI2
BARD1
RMDN2
IQSEC3
NKD1
OTUD1
SLC9A3
PARP14
TYK2
CXCL1
TLN1
MEIS3
ISL2
GTF2A1
LHX2
PAPOLG
FYN
CYP2D7
SPACA6
PLXND1
PLEK2
EIF2AK3
QSOX1
GLTPD2
ZNF529
NXT2
CYTH1
FANCA
LRP5L
IRAK3
SRSF2
EAF1
ADAM12
EIF3B
MYO15B
VPS45
SELENOM
IDO2
CECR2
GDF11
DNM2
NUDT11
CA5B
SLC25A29
AGTRAP
DOCK8
KCTD20
IL6R
ARHGEF39
SNCA
TMPO-AS1
CHST3
SRD5A3
TEDC1
MGA
HNRNPH1
LTBP4
TEX14
FAM173B
PNKD
NAALADL1
NFE2L2
RPL39L
PAPLN
CARD8
ZNF644
PACSIN2
CDK17
PAOX
NAALADL2
EXD3
C17orf53
IL12RB1
CTSH
OCEL1
EPHA10
TIPARP
BTG3
FNDC3A
GSDMD
SYNE1
STAG3
CUL7
SEMA3C
USPL1
HYDIN
TMEM101
RASA1
PEX11G
MASTL
TGFB3
ADAMTS15
ANKFY1
LAD1
SPEN
TRMT1
SLC17A7
RBKS
FBXL16
FANCG
CYB561A3
FAM57A
FUOM
ACKR4
MED13L
JMY
DHX58
IGLON5
SYMPK
MCM9
RGMA
LMLN
EXOC6
ATP8B3
MLLT6
GPR34
DOCK1
IFRD1
GGT7
TNFRSF10B
MON2
CFAP97
RBMX
LUC7L
RFX2
PLEKHA7
HAS1
TMEM163
ZNF880
PPP1R3B
CEP128
SLC25A27
HCG11
GLDN
NMRAL2P
YES1
MAP3K14-AS1
SARDH
LAIR2
OAS1
KIR3DL2
CNOT6L
CCDC18
HLA-L
FANCC
BEST1
TUBGCP6
PRX
ATG4B
MED29
IGFN1
SLC1A4
TDRD6
ANLN
IL23A
PLB1
BTN2A3P
KNL1
NUP98
TAF4B
CADM4
ZNF813
RAB20
TEAD2
SESN1
MAK
CAV1
ZNF283
NEU4
THOC1
NR3C1
NLRC5
CXCL6
ZNF185
CKAP5
RAB3A
SNX11
GEN1
SERTAD1
KDM3B
CD69
TRPM4
TRA2B
TUT7
ARNTL
HS6ST1
GPR160
PLEC
MIR210HG
CDK14
DMTF1
HACD2
STAC
CDR2L
IGSF21
NCOR2
CACTIN
CCDC191
NSD3
C11orf21
MIR181A1HG
TTC19
PNRC2
SELENOK
ZNF837
RASD1
MIOS
RLF
COL5A3
ADGRB1
NTN1
XPNPEP1
SLC37A4
TBCD
ING1
PBX4
DYNLT3
ZBTB22
MCM3AP
NUDT15
CTDSP2
SGIP1
BOD1
RNPC3
DAGLB
PLEKHA4
LPAR2
IFT57
THAP9
PITX1
RCVRN
NUP133
RNF168
HIF1A-AS1
IKBKG
SYT12
SH2D2A
GRIN3A
L1CAM
IL2RG
SRA1
HSPA2
ATXN1
SCN1B
DERL3
FAM241A
SS18L1
CD19
TXLNGY
ZFAND5
SLC10A7
ZNRF2
DCTN4
CIRBP
ALKBH2
DGUOK
C2CD2
RBM6
TBC1D12
GFI1
PARPBP
PCDH1
DIPK2A
RTL8B
FCGBP
GAL3ST4
EVI5
CDKN1B
ASIC1
CEP192
ZMYM2
FAP
MIB1
MT1A
LRRC32
SNRNP40
SLC39A12
MOB3A
TRRAP
GK5
ASB2
RASGEF1C
EPM2AIP1
CCNY
FCHSD2
PRR7
STARD8
GALNT9
ARMC2
NSUN7
OLFM1
ZNF414
ZNF395
ADAMTSL4-AS1
FBXL12
ERICH1
NKRF
DUS3L
MAN2C1
RIPOR3
ATP2B3
MAMDC4
PPP1R10
DOCK6
NAPG
CACTIN-AS1
SYNPO2
HAAO
ING3
PAXBP1
RBM41
DLGAP3
TGIF1
DGKQ
SPRED3
RASL11A
BRD1
ITFG2
PDE7B
SLFN13
TMEM258
CDK19
SH3BP4
CTDSP1
PIPOX
SIAH1
NLK
LEPR
SRSF6
SIAH2
SLC39A2
TAGLN3
STAT6
AGER
AQP3
C19orf25
TTC31
IMPACT
RELCH
TRMT44
ZBTB7B
AQR
IKBKB
MLC1
NCR3LG1
VASN
ZBTB25
MAPK8IP3
BIRC6
INPP1
CFAP58
APOBEC3G
SLC35C2
CHD7
MFSD6
RNF122
TP73-AS1
DCDC1
CHFR
CBFA2T3
HEATR3
TMEM198B
PAK2
ANOS1
SPTLC1
OGA
RTP4
SLC12A4
C5orf66
SCAT1
DNER
MCOLN2
SPCS3
ACVR1
GDPD1
STK17A
CAVIN1
POLA1
ERP27
UNKL
RNF227
DIP2A
MED28
CCDC97
BIRC5
SREBF1
PREP
C18orf54
IRF3
MKRN1
CLEC2D
CRYL1
MISP
MAML3
BRD9
PRPS2
CTDSPL2
CCDC3
FRG1
TMEM165
THBS2
ATF7IP
ZNF341
PLEKHG2
HBP1
UBE2E3
FKBP10
CDKL5
GRAMD4
BZW2
PLCB3
RECQL5
CEP83
HPS3
EMD
SPIDR
PSMB8
CD55
YPEL3
GLUD1P3
CHTOP
CAPN8
DAPL1
FAM76B
GRIN2D
ADNP2
ZNF667
RNF121
LENG9
SNAP23
TEPSIN
LYPD1
BAIAP2
CALCB
AACSP1
EMB
PRKCI
MCC
ANKRD9
MTA1
SFT2D2
NUP107
C18orf25
DLX4
GPATCH2
RIPOR2
UBE2E2
SH2D3C
YTHDC1
TMEM255A
PHF2
FMO5
PRAM1
SLFN12L
ERN1
ZNF552
ARL10
P2RY2
LSM6
NAP1L5
FAAH
ILF3
PRRC2B
REX1BD
ZNF354C
WWP1
MYRIP
NTNG2
FZD4
SH3BP5-AS1
C11orf72
SIDT1
RGS13
TMEM8B
MVB12B
TREML2
EFTUD2
TBX19
TRIM36
APOBEC3H
RECQL4
AHCTF1
WDR90
VIPR2
GPSM1
KLHDC7B
NCR1
SNAPC2
TOP2A
ATRN
BID
FCGR1CP
EBLN3P
NUP58
SCLT1
ZNF791
CENPN
MZF1
ARL14EP
ARHGAP45
NECAP2
MCMBP
RAB37
CPE
PHF10
WARS2-AS1
SMG1
NCBP3
PSCA
STX16
TMEM191C
RASAL3
FZD7
HNRNPAB
SYT11
SMC5
CACNB1
ASXL2
BLM
CPSF1
DCUN1D2
HEATR1
MAEA
CCNL2
TARP
SAMMSON
RPL22L1
TGFBR3L
RFX7
MYOM1
NCBP2
MTMR3
PLIN4
WIPI2
ARHGEF3
EVA1C
NFIX
ZNF25
TNFSF9
HKR1
RNASE4
ZNF701
ZNF814
ZNF93
HOXB2
TCN1
TPCN2
BORCS5
LY75-CD302
CHRM4
TLE6
UHRF1
SYT7
METAP1D
SLC12A8
OLFM2
FBRS
ATAD5
TLN2
CEPT1
NAPA-AS1
HRH1
MBNL1-AS1
TENT4B
OTUD4
SLC30A7
ZNF140
ARPC4-TTLL3
ZYX
RNF139
ZFAND2A
TMEM107
BNIP3L
FBXW7
MGRN1
PHF8
C1orf61
CHIC2
MEX3D
TRIM5
RXRA
ARFGAP2
MYOM2
ELAVL4
HIPK1
MAGED1
BTG2
C4orf46
C17orf67
CDK20
MCM7
POPDC3
CEACAM16
SIGLEC11
GPBP1
ZMIZ1
LILRA6
LTC4S
PGD
PSMB10
RIMKLB
AMER1
FOXO1
NCAM1
SLC15A3
TSGA10IP
GLCE
PTK2
BCL9
NAGS
VAMP5
SMTN
CRTAM
ANKRD42
DLEU7-AS1
SF3A2
FAM43A
ADAT2
PPP3CB-AS1
ZNF300
UVRAG
CH25H
FGD5-AS1
BET1
TMEM9B-AS1
WDR74
TNK2
CCDC40
PLCXD2
PAPPA2
ACAP1
TOPORS
MDGA1
B3GALNT2
SLC6A16
BANP
CLDN14
GAK
CIT
NUDT1
CREBZF
NHLRC1
GOLT1B
TMEM39B
ZNF100
PRKD2
PPP1R1A
ABCD1
CCM2
GNL3L
BIN3
TTC3
TRIM52
NOC4L
SRSF3
PJA2
DIO1
CNOT8
ACTR3B
ZNF646
TTN
STX2
WDR75
RAB21
NEIL1
ZNF154
CENPC
CDT1
PRR12
RIPK1
ALCAM
MAGI2-AS3
CALHM1
SVEP1
TJP3
POT1
RUNDC3A
GTPBP1
PPFIA3
SRRM5
GZF1
SOX4
SDE2
FAM206A
CCM2L
CSK
RPS6KA5
CYB5D1
PRKDC
RHOA
ZNF221
KLHL26
NIPAL1
SPPL2B
PSMD6-AS2
ZNF486
GIPC3
ASAP1
CREB1
DKC1
CCDC159
MAPK3
CD81
C1QTNF7
AP3S1
RPS6KC1
ZNF680
CBX8
AKNA
USP40
ACTR1B
PI4KAP1
EHMT1
CNPY2
SFT2D1
PRKRA-AS1
CLSTN1
ARID2
SATB1
P2RY13
HTATIP2
ZNF677
CHD1
ARL6IP6
HELB
DNAJB5
PTAR1
IL17RA
WNK2
VPS13C
DRD4
TOE1
METTL25
HEIH
KCTD5
MYLK4
MAK16
DESI1
DTX1
FNTA
SRBD1
THYN1
VSNL1
TMEM94
FAM118A
EXOC8
SMIM3
GLG1
PLCB4
SFXN3
VEGFA
2009-09-01
ZNF266
TMEM243
NXF1
ZNF75D
TRERF1
TFDP1
NUP54
CHRNA10
E2F1
ZNF10
CROCC
TMOD1
NCF1
H2AFX
TELO2
IGSF8
SNTB2
CCDC157
RANBP1
SHC1
ZSWIM4
CACNA1F
HIST1H3E
PYCR3
SH2B3
RIC1
RASL12
SMARCB1
SLIT1
DHX33
TGM3
TPK1
HOOK2
ZNF318
REEP3
DNAH1
TOP2B
TBXA2R
PTDSS1
XRCC4
ZNF335
PYCARD-AS1
OSR2
AHCTF1P1
HIVEP3
UTY
MOB2
UNC13A
TMEM52B
GRIK1
B3GALT6
CD58
HEATR5A
HMGXB4
UGGT2
FAM198B-AS1
PLAG1
LEP
VWCE
ZNF767P
FTH1
ENTR1
VWF
DDX51
FTSJ1
MBNL2
SNRPA
HIPK2
NRCAM
ADAMTS17
KMT2D
CYB5D2
HSD17B11
MAP3K12
NOD1
STK11
IFITM2
FAM111A
CTD-2201I18.1
STAT2
SEPT7-AS1
SEC62
DEPDC7
NSD2
NSD1
TRIM66
ZHX2
DMWD
HGF
MYO9B
SIVA1
POLR3H
SEC23B
ATRX
FAXDC2
CCDC88B
GPX8
SEC24D
COX10-AS1
RANBP2
C8orf31
ZNF839
NR1H2
EFHC1
METTL3
ZBTB20
ZBED5
SLC35A2
GINS4
FAM106A
POLD3
NOTCH4
ZNF85
HACL1
LDLRAP1
SMURF2
ST6GAL1
PPP4R3A
KLHDC4
PSME1
ZNF610
KDM6A
SEC1P
RFFL
TRPV1
INSYN2
ZNF649
ZNF573
DDAH1
TPST1
FAM135A
PHYKPL
NDC1
TTC28-AS1
SPSB3
ODF3L1
SLC7A7
CAV2
NAB2
MTHFSD
PLEKHJ1
ANKRD13D
HDX
PRR3
NUBP2
FAM208A
GSDMB
CLECL1
SLC35A1
ABI3BP
GALNT10
RUVBL1
CBR1
VPS52
ATOH8
FSTL3
GPATCH2L
TMUB1
IL6R-AS1
ANKRD66
CCDC9
HEMK1
FAM129B
TRIM41
MTRR
THTPA
WIPI1
DENND4B
CDC23
SDK1
TMEM191B
NXF3
TMEM218
CNTNAP1
SOX8
N4BP2L2
PHF21A
DDX43
DCAF16
CSNK1E
IRF6
ZNF295-AS1
WASHC4
STEAP2
ADAMTS2
DGCR2
MARF1
DTX2
ZNF207
[truncated: 2,800 more rows]
