# Supplementary material for: Multinucleation resets human macrophages for specialized functions at the expense of their identity
Source: EMBO Rep. 2023 Jan 4;24(3):e56310. doi: 10.15252/embr.202256310 (PMC9986822; doi:10.15252/embr.202256310)
Supplement: Supplementary file 12 — Source Data for Figure 3 [file EMBR-24-e56310-s008.zip]

Archive with 1 entries (1 files):
- Figure 3E/Fusion index_lysosome experiments.xlsx
