# Supplementary material for: Multinucleation resets human macrophages for specialized functions at the expense of their identity
Source: EMBO Rep. 2023 Jan 4;24(3):e56310. doi: 10.15252/embr.202256310 (PMC9986822; doi:10.15252/embr.202256310)
Supplement: Supplementary file 12 — Source Data for Figure 3 [file EMBR-24-e56310-s008.zip › Figure 3E/Fusion index_lysosome experiments.xlsx]

## Sheet: Graphs
FBCs
control
0.381235
0.520549
0.469984
0.457488
bafA1_10	bafA1_10_Fe		bafA1_20	bafA1_20_Fe		conA1	conA_1_Fe		conA_2	conA_2_Fe		hydrox_10	Hydrox_10_Fe		hydrox_25	Hydrox_25_Fe		NH4Cl_5	NH4Cl_5_Fe		NH4Cl_10	NH4Cl_10_Fe
0.279363	0.311214		0.0740295	0.193285		0.213709	0.223158		0.244673	0.410743		0.279678	0.420299		0.0840556	0.434803		0.159035	0.386691		0.159035	0.386691
0.302601	0.40092		0.0593713	0.256742		0.313144	0.399948		0.27368	0.429708		0.266161	0.428363		0.138562	0.208142		0.269625	0.414703		0.0859513	0.287317
0.28995	0.339116		0.231283	0.255555		0.286354	0.310922		0.164067	0.263295		0.288637	0.259576		0.327333	0.432748		0.160076	0.242613		0.0675091	0.148985
0.315381	0.315401		0.131061	0.240527		0.278724	0.324805		0.20395	0.300623		0.269511	0.313887		0.143169	0.25394		0.213169	0.27688		0.0543772	0.16352
LGCs
control
0.148872
0.14931
0.26108
0.0914868
bafA1_10	bafA1_10_Fe		bafA1_20	bafA1_20_Fe		conA1	conA_1_Fe		conA_2	conA_2_Fe		hydrox_10	Hydrox_10_Fe		hydrox_25	Hydrox_25_Fe		NH4Cl_5	NH4Cl_5_Fe		NH4Cl_10	NH4Cl_10_Fe
0.0995106	0.0915492		0.0157556	0.0881586		0.122646	0.156435		0.0847907	0.127176		0.0946161	0.157239		0.0485614	0.116713		0.0607159	0.0798762		0.0317613	0.0522122
0.0851879	0.0877762		0.0258092	0.066442		0.113425	0.103072		0.0149677	0.109992		0.08843	0.0831195		0.0730497	0.139635		0.0835377	0.133526		0.0692894	0.0838053
0.136515	0.178241		0.0260625	0.0947313		0.0905718	0.11971		0.0298461	0.0757965		0.142441	0.157437		0.0454849	0.0837548		0.093695	0.114686		0.0461931	0.157574
0.0539783	0.0922557		0.00879068	0.0388834		0.063557	0.127689		0.0273779	0.0642191		0.0287199	0.0403471		0.0161399	0.0381103		0.0374112	0.0562036		0.034798	0.0432598
Osteoclasts
control
0.220904
0.117905
0.125987
0.126731
bafA1_10	bafA1_10_Fe		bafA1_20	bafA1_20_Fe		conA1	conA_1_Fe		conA_2	conA_2_Fe		hydrox_10	Hydrox_10_Fe		hydrox_25	Hydrox_25_Fe		NH4Cl_5	NH4Cl_5_Fe		NH4Cl_10	NH4Cl_10_Fe
0.0789946	0.137562		0.0280347	0.0730904		0.10239	0.145594		0.090577	0.122209		0.0823468	0.113717		0.0281266	0.0766201		0.09379	0.139745		0.027188	0.0714942
0.0502812	0.0704306		0.0486853	0.0656929		0.112149	0.12999		0.0537617	0.113247		0.0416148	0.0848765		0.0265553	0.0624101		0.0493688	0.0690008		0.0264729	0.066224
0.0971801	0.131271		0.0184878	0.0940258		0.0373367	0.10013		0	0.0492096		0.0776355	0.0799747		0.0224882	0.0837162		0.0352465	0.0759532		0.0176761	0.0525835
0.0914791	0.0914791		0.0282335	0.0770908		0.0417736	0.0817345		0.0193252	0.0534177		0.0753673	0.0865609		0.0294525	0.0694968		0.0673291	0.108021		0.0306827	0.082352

## Sheet: FBGCs
Experiment 1
Control		0.381235
control_0_A		number of nuclei		Fusion index		mean			control_0_A		number of nuclei		Fusion index		mean
nuclei monos:		154		0.400778		0.397713			nuclei mono:		169		0.453074		0.364757
nuclei multi:		103							nuclei multi:		140
control_0_B									control_0_B
nuclei monos:		182		0.383051					nuclei mono:		178		0.381944
nuclei multi:		113							nuclei multi:		110
control_0_C									control_0_C
nuclei monos:		157		0.464164					nuclei mono:		172		0.362963
nuclei multi:		136							nuclei multi:		98
control_0_D									control_0_D
nuclei monos:		138		0.342857					nuclei mono:		184		0.261044
nuclei multis:		72							nuclei multi:		65
Experiment 2
Control		0.520549
control_0 nM_A		number of nuclei		Fusion index		mean			control_0 nM_A		number of nuclei		Fusion index		mean		control_0 nM_A		number of nuclei		Fusion index		mean
nuclei multi:		187		0.586207		0.592148			nuclei multi:		193		0.53168		0.546735		nuclei multi:		215		0.538847		0.422765
nuclei mono:		132							nuclei mono:		170						nuclei mono:		184
control_0 nM_B									control_0 nM_B								control_0 nM_B
nuclei multi:		175		0.57947					nuclei multi:		206		0.616766				nuclei multi:		198		0.501266
nuclei mono:		127							nuclei mono:		128						nuclei mono:		197
control_0 nM_C									control_0 nM_C								control_0 nM_C
nuclei multi:		165		0.578947					nuclei multi:		158		0.541096				nuclei multi:		110		0.294118
nuclei mono:		120							nuclei mono:		134						nuclei mono:		264
control_0 nM_D									control_0 nM_D								control_0 nM_D
nuclei multi:		151		0.623967					nuclei multi:		191		0.497396				nuclei multi:		162		0.356828
nuclei mono:		91							nuclei mono:		193						nuclei mono:		292
Experiment 3
Control		0.469984
control_0 nM_A		number of nuclei		Fusion index		mean			control_0 nM_A		number of nuclei		Fusion index		mean
nuclei multi:		100		0.4		0.392009			nuclei multi:		312		0.629032		0.547959
nuclei monos:		150							nuclei monos:		184
control_0 nM_B									control_0 nM_B
nuclei multi:		109		0.369492					nuclei multi:		172		0.492837
nuclei monos:		186							nuclei monos:		177
control_0 nM_C									control_0 nM_C
nuclei multi:		159		0.49226					nuclei multi:		180		0.482574
nuclei monos:		164							nuclei monos:		193
control_0 nM_D									control_0 nM_D
nuclei multi:		117		0.306283					nuclei multi:		205		0.587393
nuclei monos:		265							nuclei monos:		144
Experiment 4
Control		0.457488
BC124_IL4_control_0_A		number of nuclei		Fusion index		mean			BC124_IL4_control_0_A		number of nuclei		Fusion index		mean			BC124_IL4_control_0_A			number of nuclei		Fusion index		mean		BC124_IL4_control_0_A			number of nuclei		Fusion index		mean
FBGC:		161		0.521036		0.476078			FBGC:		173		0.505848		0.515048			FBGC:			158		0.481707		0.396075		FBGC:			122		0.57277		0.442749
nuclei mono:		148							nuclei mono:		169							nuclei mono:			170						nuclei mono:			91
BC124_IL4_control_0_B									BC124_IL4_control_0_B									BC124_IL4_control_0_B									BC124_IL4_control_0_B
FBGC:		86		0.380531					FBGC:		211		0.596045					FBGC:			114		0.338279				FBGC:			102		0.426778
nuclei mono:		140							nuclei mono:		143							nuclei mono:			223						nuclei mono:			137
BC124_IL4_control_0_C									BC124_IL4_control_0_C									BC124_IL4_control_0_C									BC124_IL4_control_0_C
FBGC:		126		0.538462					FBGC:		136		0.635514					FBGC:			136		0.42236				FBGC:			95		0.409483
nuclei mono:		108							nuclei mono:		78							nuclei mono:			186						nuclei mono:			137
BC124_IL4_control_0_D									BC124_IL4_control_0_D									BC124_IL4_control_0_D									BC124_IL4_control_0_D
FBGC:		117		0.464286					FBGC:		102		0.322785					FBGC:			119		0.341954				FBGC:			118		0.361963
nuclei mono:		135							nuclei mono:		214							nuclei mono:			229						nuclei mono:			208
Experiment 1									Experiment 1
BAF10		0.279363							BAF10_iron		0.311214
BafA1_10__A		number of nuclei		Fusion index		mean			BafA1_10_iron_A		number of nuclei		Fusion index		mean
nuclei mono:		224		0.325301		0.279363			nuclei mono:		149		0.391837		0.311214
nuclei mono:		108							nuclei mono:		96
BafA1_10__B									BafA1_10_iron_B
nuclei mono:		222		0.25					nuclei mono:		183		0.243802
nuclei mono:		74							nuclei mono:		59
BafA1_10__C									BafA1_10_iron_C
nuclei mono:		206		0.188976					nuclei mono:		155		0.37751
nuclei mono:		48							nuclei mono:		94
BafA1_10__D									BafA1_10_iron_D
nuclei mono:		163		0.353175					nuclei mono:		189		0.231707
nuclei mono:		89							nuclei mono:		57
Experiment 2									Experiment 2
BAF10		0.302601							BAF10_iron		0.40092
BafA1_10 nM_A		number of nuclei		Fusion index		mean			BafA1_10 nM_Fe_A		number of nuclei		Fusion index		mean
nuclei multi:		59		0.204861		0.302601			nuclei multi:		128		0.384384		0.40092
nuclei mono:		229							nuclei mono:		205
BafA1_10 nM_B									BafA1_10 nM_Fe_B
nuclei multi:		60		0.28169					nuclei multi:		112		0.386207
nuclei mono:		153							nuclei mono:		178
BafA1_10 nM_C									BafA1_10 nM_Fe_C
nuclei multi:		120		0.40678					nuclei multi:		97		0.355311
nuclei mono:		175							nuclei mono:		176
BafA1_10 nM_D									BafA1_10 nM_Fe_D
nuclei multi:		130		0.317073					nuclei multi:		129		0.477778
nuclei mono:		280							nuclei mono:		141
Experiment 3									Experiment 3
BAF10		0.28995							BAF10_iron		0.339116
BafA1_10 nM_A		number of nuclei		Fusion index		mean			BafA1_10 nM_Fe_A		number of nuclei		Fusion index		mean
nuclei multi:		97		0.301242		0.28995			nuclei multi:		81		0.273649		0.339116
nuclei mono:		225							nuclei mono:		215
BafA1_10 nM_B									BafA1_10 nM_Fe_B
nuclei multi:		115		0.378289					nuclei multi:		155		0.408971
nuclei mono:		189							nuclei mono:		224
BafA1_10 nM_C									BafA1_10 nM_Fe_C
nuclei multi:		86		0.210269					nuclei multi:		142		0.392265
nuclei mono:		323							nuclei mono:		220
BafA1_10 nM_D									BafA1_10 nM_Fe_D
nuclei multi:		108		0.27					nuclei multi:		107		0.281579
nuclei mono:		292							nuclei mono:		273
Experiment 4									Experiment 4
BAF10		0.315381							BAF10_iron		0.315401
BafA1_10 nM_A		number of nuclei		Fusion index		mean			BafA1_10 nM_Fe_A		number of nuclei		Fusion index		mean
nuclei multi:		91		0.290735		0.315381			nuclei multi:		98		0.322368		0.315401
nuclei mono:		222							nuclei mono:		206
BC124_IL4_BafA1_10_B									BC124_IL4_BafA1_10_Fe_B
nuclei multi:		76		0.340807					nuclei multi:		82		0.277966
nuclei mono:		147							nuclei mono:		213
BC124_IL4_BafA1_10_C									BC124_IL4_BafA1_10_Fe_C
nuclei multi:		66		0.305556					nuclei multi:		81		0.327935
nuclei mono:		150							nuclei mono:		166
BC124_IL4_BafA1_10_D									BC124_IL4_BafA1_10_Fe_D
nuclei multi:		85		0.324427					nuclei multi:		82		0.333333
nuclei mono:		177							nuclei mono:		164
Experiment 1									Experiment 1
BAF20		0.0740295							BAF20_iron		0.193285
BafA1_20_A		number of nuclei		Fusion index		mean			BafA1_20_iron_A		number of nuclei		Fusion index		mean
nuclei mono:		347		0.0697051			0.0740295		nuclei mono:		308		0.224181			0.193285
nuclei multi:		26							nuclei multi:		89
BafA1_20_B									BafA1_20_iron_B
nuclei mono:		355		0.0850515					nuclei mono:		297		0.161017
nuclei multi:		33							nuclei multi:		57
BafA1_20_C									BafA1_20_iron_C
nuclei mono:		286		0.0803859					nuclei mono:		295		0.215426
nuclei multi:		25							nuclei multi:		81
BafA1_20_D									BafA1_20_iron_D
nuclei mono:		308		0.0609756					nuclei mono:		283		0.172515
nuclei multi:		20							nuclei multi:		59
Experiment 2									Experiment 2
BAF20		0.0593713							BAF20_iron		0.256742
BafA1_20_A		number of nuclei		Fusion index		mean			BafA1_20_iron_A		number of nuclei		Fusion index		mean
nuclei multi:		21		0.0878661		0.0593713			nuclei multi:		32		0.219178		0.256742
nuclei mono:		218							nuclei mono:		114
BafA1_20_B									BafA1_20_Fe_B
nuclei multi:		6		0.0207612					nuclei multi:		61		0.283721
nuclei mono:		283							nuclei mono:		154
BafA1_20_C									BafA1_20_Fe_C
nuclei multi:		23		0.0694864					nuclei multi:		81		0.267327
nuclei mono:		308							nuclei mono:		222
Experiment 3									Experiment 3
BAF20		0.231283							BAF20_iron		0.255555
BafA1_20_A		number of nuclei		Fusion index		mean			BafA1_20_iron_A		number of nuclei		Fusion index		mean
nuclei multi:		60		0.221402		0.231283			nuclei multi:		77		0.290566		0.255555
nuclei mono:		211							nuclei mono:		188
BafA1_20 nM_B									BafA1_20 nM_Fe_B
nuclei multi:		76		0.193878					nuclei multi:		68		0.232082
nuclei mono:		316							nuclei mono:		225
BafA1_20 nM_C									BafA1_20 nM_Fe_C
nuclei multi:		67		0.240143					nuclei multi:		82		0.280822
nuclei mono:		212							nuclei mono:		210
BafA1_20 nM_D									BafA1_20 nM_Fe_D
nuclei multi:		65		0.26971					nuclei multi:		42		0.21875
nuclei mono:		176							nuclei mono:		150
Experiment 4									Experiment 4
BAF20		0.131061							BAF20_iron		0.240527
BC124_IL4_BafA1_20_A		number of nuclei		Fusion index		mean			BC124_IL4_BafA1_20_Fe_A		number of nuclei		Fusion index		mean
nuclei multi:		29		0.121339		0.131061			nuclei multi:		101		0.275204		0.240527
nuclei mono:		210							nuclei mono:		266
BC124_IL4_BafA1_20_B									BC124_IL4_BafA1_20_Fe_B
nuclei multi:		50		0.184502					nuclei multi:		63		0.245136
nuclei mono:		221							nuclei mono:		194
BC124_IL4_BafA1_20_C									BC124_IL4_BafA1_20_Fe_C
nuclei multi:		28		0.115702					nuclei multi:		64		0.228571
nuclei mono:		214							nuclei mono:		216
BC124_IL4_BafA1_20_D									BC124_IL4_BafA1_20_Fe_D
nuclei multi:		19		0.102703					nuclei multi:		42		0.213198
nuclei mono:		166							nuclei mono:		155
Experiment 1									Experiment 1
conA_1		0.213709							conA_1_iron		0.223158
ConA_1_A		number of nuclei		Fusion index		mean			ConA_1_iron_A		number of nuclei		Fusion index		mean
nuclei mono:		220		0.182156		0.213709			nuclei mono:		230		0.192982		0.223158
nuclei multi:		49							nuclei multi:		55
ConA_1_B									ConA_1_iron_B
nuclei mono:		198		0.214286					nuclei mono:		230		0.215017
nuclei multi:		54							nuclei multi:		63
ConA_1_C									ConA_1_iron_C
nuclei mono:		248		0.192182					nuclei mono:		198		0.201613
nuclei multi:		59							nuclei multi:		50
ConA_1_D									ConA_1_iron_D
nuclei mono:		215		0.266212					nuclei mono:		228		0.283019
nuclei multi:		78							nuclei multi:		90
Experiment 2									Experiment 2
conA_1		0.313144							conA_1_iron		0.399948
ConA_1_A		number of nuclei		Fusion index		mean			ConA_1 nM_Fe_A		number of nuclei		Fusion index		mean
nuclei multi:		112		0.298667		0.313144			nuclei multi:		124		0.429066		0.399948
nuclei mono:		263							nuclei mono:		165
ConA_1 nM_B									ConA_1 nM_Fe_B
nuclei multi:		90		0.229592					nuclei multi:		89		0.298658
nuclei mono:		302							nuclei mono:		209
ConA_1 nM_C									ConA_1 nM_Fe_C
nuclei multi:		115		0.266204					nuclei multi:		123		0.43617
nuclei mono:		317							nuclei mono:		159
ConA_1 nM_D									ConA_1 nM_Fe_D
nuclei multi:		175		0.458115					nuclei multi:		153		0.435897
nuclei mono:		207							nuclei mono:		198
Experiment 3									Experiment 3
conA_1		0.286354							conA_1_iron		0.310922
ConA_1_A		number of nuclei		Fusion index		mean			ConA_1 nM_Fe_A		number of nuclei		Fusion index		mean
nuclei multi:		143		0.383378		0.286354			nuclei multi:		68		0.253731		0.310922
nuclei mono:		230							nuclei mono:		200
ConA_1 nM_B									ConA_1 nM_Fe_B
nuclei multi:		129		0.326582					nuclei multi:		133		0.382184
nuclei mono:		266							nuclei mono:		215
ConA_1 nM_C									ConA_1 nM_Fe_C
nuclei multi:		44		0.143791					nuclei multi:		124		0.348315
nuclei mono:		262							nuclei mono:		232
ConA_1 nM_D									ConA_1 nM_Fe_D
nuclei multi:		105		0.291667					nuclei multi:		96		0.259459
nuclei mono:		255							nuclei mono:		274
Experiment 4									Experiment 4
conA_1		0.278724							conA_1_iron		0.324805
ConA_1_A		number of nuclei		Fusion index		mean			ConA_1 nM_Fe_A		number of nuclei		Fusion index		mean
nuclei multi:		81		0.277397		0.278724			nuclei multi:		81		0.274576		0.324805
nuclei mono:		211							nuclei mono:		214
BC124_IL4_ConA_1_B									BC124_IL4_ConA_1_Fe_B
nuclei multi:		81		0.350649					nuclei multi:		79		0.326446
nuclei mono:		150							nuclei mono:		163
BC124_IL4_ConA_1_C									BC124_IL4_ConA_1_Fe_C
nuclei multi:		59		0.237903					nuclei multi:		68		0.333333
nuclei mono:		189							nuclei mono:		136
BC124_IL4_ConA_1_D									BC124_IL4_ConA_1_Fe_D
nuclei multi:		59		0.248945					nuclei multi:		81		0.364865
nuclei mono:		178							nuclei mono:		141
Experiment 1									Experiment 1
conA_2		0.244673							conA_2_iron		0.410743
ConA_2_A		number of nuclei		Fusion index		mean			ConA_2_iron_A		number of nuclei		Fusion index		mean
nuclei mono:		229		0.275316		0.244673			nuclei mono:		217		0.283828		0.410743
nuclei multi:		87							nuclei multi:		86
ConA_2_B									ConA_2_iron_B
nuclei mono:		241		0.258462					nuclei mono:		156		0.469388
nuclei multi:		84							nuclei multi:		138
ConA_2_C									ConA_2_iron_C
nuclei mono:		248		0.272727					nuclei mono:		178		0.476471
nuclei multi:		93							nuclei multi:		162
ConA_2_D									ConA_2_iron_D
nuclei mono:		250		0.172185					nuclei mono:		159		0.413284
nuclei multi:		52							nuclei multi:		112
Experiment 2									Experiment 2
conA_2		0.27368							conA_2_iron		0.429708
ConA_2_A		number of nuclei		Fusion index		mean			ConA_2_iron_A		number of nuclei		Fusion index		mean
nuclei multi:		76		0.245955		0.27368			nuclei multi:		89		0.324818		0.429708
nuclei mono:		233							nuclei mono:		185
ConA_2 nM_B									ConA_2 nM_Fe_B
nuclei multi:		55		0.232068					nuclei multi:		123		0.492
nuclei mono:		182							nuclei mono:		127
ConA_2 nM_C									ConA_2 nM_Fe_C
nuclei multi:		97		0.343972					nuclei multi:		123		0.400651
nuclei mono:		185							nuclei mono:		184
ConA_2 nM_D									ConA_2 nM_Fe_D
nuclei multi:		78		0.272727					nuclei multi:		184		0.501362
nuclei mono:		208							nuclei mono:		183
Experiment 3									Experiment 3
conA_2		0.164067							conA_2_iron		0.263295
ConA_2_A		number of nuclei		Fusion index		mean			ConA_2_iron_A		number of nuclei		Fusion index		mean
nuclei multi:		44		0.138365		0.164067			nuclei multi:		96		0.276657		0.263295
nuclei mono:		274							nuclei mono:		251
ConA_ 2 nM_B									ConA_ 2 nM_Fe_B
nuclei multi:		78		0.185714					nuclei multi:		110		0.334347
nuclei mono:		342							nuclei mono:		219
ConA_ 2 nM_C									ConA_ 2 nM_Fe_C
nuclei multi:		57		0.149606					nuclei multi:		82		0.267101
nuclei mono:		324							nuclei mono:		225
ConA_ 2 nM_D									ConA_ 2 nM_Fe_D
nuclei multi:		65		0.182584					nuclei multi:		59		0.175074
nuclei mono:		291							nuclei mono:		278
Experiment 4									Experiment 4
conA_2		0.20395							conA_2_iron		0.300623
BC124_IL4_ConA_2_A		number of nuclei		Fusion index		mean			BC124_IL4_ConA_2_Fe_A		number of nuclei		Fusion index		mean
nuclei multi:		52		0.237443		0.20395			nuclei multi:		61		0.268722		0.300623
nuclei mono:		167							nuclei mono:		166
BC124_IL4_ConA_2_B									BC124_IL4_ConA_2_Fe_B
nuclei multi:		50		0.19685					nuclei multi:		87		0.325843
nuclei mono:		204							nuclei mono:		180
BC124_IL4_ConA_2_C									BC124_IL4_ConA_2_Fe_C
nuclei multi:		28		0.132701					nuclei multi:		76		0.32618
nuclei mono:		183							nuclei mono:		157
BC124_IL4_ConA_2_D									BC124_IL4_ConA_2_Fe_D
nuclei multi:		52		0.248804					nuclei multi:		71		0.281746
nuclei mono:		157							nuclei mono:		181
Experiment 1									Experiment 1
Hydroxy S_10		0.279678							Hydroxy S_10_iron		0.420299
Hydrox. S._10_A		number of nuclei		Fusion index		mean			Hydrox. S._10_iron_A		number of nuclei		Fusion index		mean
nuclei mono:		167		0.426117		0.279678			nuclei mono:		111		0.545082		0.420299
nuclei multi:		124							nuclei multi:		133
Hydrox. S._10_B									Hydrox. S._10_iron_B
nuclei mono:		189		0.281369					nuclei mono:		143		0.358744
nuclei multi:		74							nuclei multi:		80
Hydrox. S._10_C									Hydrox. S._10_iron_C
nuclei mono:		214		0.189394					nuclei mono:		156		0.395349
nuclei multi:		50							nuclei multi:		102
Hydrox. S._10_D									Hydrox. S._10_iron_D
nuclei mono:		221		0.221831					nuclei mono:		165		0.382022
nuclei multi:		63							nuclei multi:		102
Experiment 2									Experiment 2
Hydroxy S_10		0.288637							Hydroxy S_10_iron		0.259576
Hydrox S_10 µM_A		number of nuclei		Fusion index		mean			Hydrox S_10 µM_Fe_A		number of nuclei		Fusion index		mean
nuclei multi:		104		0.401544		0.288637			nuclei multi:		47		0.197479		0.259576
nuclei mono:		155							nuclei mono:		191
Hydrox S_10 µM_B									Hydrox S_10 µM_Fe_B
nuclei multi:		79		0.285199					nuclei multi:		61		0.234615
nuclei mono:		198							nuclei mono:		199
Hydrox S_10 µM_C									Hydrox S_10 µM_Fe_C
nuclei multi:		64		0.237037					nuclei multi:		61		0.25
nuclei mono:		206							nuclei mono:		183
Hydrox S_10 µM_D									Hydrox S_10 µM_Fe_D
nuclei multi:		69		0.230769					nuclei multi:		109		0.356209
nuclei mono:		230							nuclei mono:		197
Experiment 3									Experiment 3
Hydroxy S_10		0.269511							Hydroxy S_10_iron		0.313887
BC124_IL4_Hydrox_10_A		number of nuclei		Fusion index		mean			BC124_IL4_Hydrox_10_Fe_A		number of nuclei		Fusion index		mean
nuclei multi:		79		0.265101		0.269511			nuclei multi:		101		0.391473		0.313887
nuclei mono:		219							nuclei mono:		157
BC124_IL4_Hydrox_10_B									BC124_IL4_Hydrox_10_Fe_B
nuclei multi:		102		0.343434					nuclei multi:		56		0.236287
nuclei mono:		195							nuclei mono:		181
BC124_IL4_Hydrox_10_C									BC124_IL4_Hydrox_10_Fe_C
nuclei multi:		66		0.232394					nuclei multi:		74		0.269091
nuclei mono:		218							nuclei mono:		201
BC124_IL4_Hydrox_10_D									BC124_IL4_Hydrox_10_Fe_D
nuclei multi:		69		0.237113					nuclei multi:		66		0.358696
nuclei mono:		222							nuclei mono:		118
Experiment 4									Experiment 4
Hydroxy S_10		0.266161							Hydroxy S_10_iron		0.428363
Hydrox S_10 µM_A		number of nuclei		Fusion index		mean			Hydrox S_10 µM_Fe_A		number of nuclei		Fusion index		mean
nuclei multi:		41		0.20197		0.266161			nuclei multi:		167		0.450135		0.428363
nuclei mono:		162							nuclei mono:		204
Hydrox S_10 µM_B									Hydrox S_10 µM_Fe_B
nuclei multi:		73		0.271375					nuclei multi:		101		0.321656
nuclei mono:		196							nuclei mono:		213
Hydrox S_10 µM_C									Hydrox S_10 µM_Fe_C
nuclei multi:		83		0.288194					nuclei multi:		146		0.439759
nuclei mono:		205							nuclei mono:		186
Hydrox S_10 µM_D									Hydrox S_10 µM_Fe_D
nuclei multi:		127		0.303103					nuclei multi:		132		0.501901
nuclei mono:		292							nuclei mono:		131
Experiment 1									Experiment 1
Hydroxy S_25		0.0840556							Hydroxy S_25_iron		0.434803
Hydrox. S._25_A		number of nuclei		Fusion index		mean			Hydrox. S._25_iron_A		number of nuclei		Fusion index		mean
nuclei mono:		246		0.124555		0.0840556			nuclei mono:		162		0.490566		0.434803
nuclei multi:		35							nuclei multi:		156
Hydrox. S._25_B									Hydrox. S._25_iron_B
nuclei mono:		280		0.156627					nuclei mono:		174		0.469512
nuclei multi:		52							nuclei multi:		154
Hydrox. S._25_C									Hydrox. S._25_iron_C
nuclei mono:		250		0.0196078					nuclei mono:		174		0.429508
nuclei multi:		5							nuclei multi:		131
Hydrox. S._25_D									Hydrox. S._25_iron_D
nuclei mono:		245		0.0354331					nuclei mono:		173		0.349624
nuclei multi:		9							nuclei multi:		93
Experiment 2									Experiment 2
Hydroxy S_25		0.138562							Hydroxy S_25_iron		0.208142
Hydrox S_25 µM_A		number of nuclei		Fusion index		mean			Hydrox S_25 µM_Fe_A		number of nuclei		Fusion index		mean
nuclei multi:		49		0.157556		0.138562			nuclei multi:		53		0.156805		0.208142
nuclei mono:		262							nuclei mono:		285
Hydrox S_25 µM_B									Hydrox S_25 µM_Fe_B
nuclei multi:		63		0.242308					nuclei multi:		84		0.256098
nuclei mono:		197							nuclei mono:		244
Hydrox S_25 µM_C									Hydrox S_25 µM_Fe_C
nuclei multi:		22		0.0842912					nuclei multi:		86		0.235616
nuclei mono:		239							nuclei mono:		279
Hydrox S_25 µM_D									Hydrox S_25 µM_Fe_D
nuclei multi:		15		0.0700935					nuclei multi:		60		0.184049
nuclei mono:		199							nuclei mono:		266
Experiment 3									Experiment 3
Hydroxy S_25		0.327333							Hydroxy S_25_iron		0.432748
Hydrox S_25 µM_A		number of nuclei		Fusion index		mean			Hydrox S_25 µM_Fe_A		number of nuclei		Fusion index		mean
nuclei multi:		84		0.270096		0.327333			nuclei multi:		89		0.346304		0.432748
nuclei mono:		227							nuclei mono:		168
Hydrox S_25 µM_B									Hydrox S_25 µM_Fe_B
nuclei multi:		92		0.262108					nuclei multi:		103		0.445887
nuclei mono:		259							nuclei mono:		128
Hydrox S_25 µM_C									Hydrox S_25 µM_Fe_C
nuclei multi:		181		0.426887					nuclei multi:		114		0.404255
nuclei mono:		243							nuclei mono:		168
Hydrox S_25 µM_D									Hydrox S_25 µM_Fe_D
nuclei multi:		145		0.350242					nuclei multi:		147		0.534545
nuclei mono:		269							nuclei mono:		128
Experiment 4									Experiment 4
Hydroxy S_25		0.143169							Hydroxy S_25		0.25394
BC124_IL4_Hydrox_25_A		number of nuclei		Fusion index		mean			BC124_IL4_Hydrox_25_Fe_A		number of nuclei		Fusion index		mean
nuclei multi:		23		0.165468		0.143169			nuclei multi:		67		0.326829		0.25394
nuclei mono:		116							nuclei mono:		138
BC124_IL4_Hydrox_25_B									BC124_IL4_Hydrox_25_Fe_B
nuclei multi:		40		0.167364					nuclei multi:		51		0.256281
nuclei mono:		199							nuclei mono:		148
BC124_IL4_Hydrox_25_C									BC124_IL4_Hydrox_25_Fe_C
nuclei multi:		26		0.139037					nuclei multi:		26		0.165605
nuclei mono:		161							nuclei mono:		131
BC124_IL4_Hydrox_25_D									BC124_IL4_Hydrox_25_Fe_D
nuclei multi:		25		0.100806					nuclei multi:		47		0.267045
nuclei mono:		223							nuclei mono:		129
Experiment 1									Experiment 1
NH4Cl_5		0.269625							NH4Cl_5_iron		0.414703
NH4CL_5 mM_A		number of nuclei		Fusion index		mean			NH4CL_5 mM_Fe_A		number of nuclei		Fusion index		mean
nuclei multi:		106		0.275325		0.269625			nuclei multi:		114		0.408602		0.414703
nuclei mono:		279							nuclei mono:		165
NH4CL_5 mM_B									NH4CL_5 mM_Fe_B
nuclei multi:		103		0.291785					nuclei multi:		172		0.502924
nuclei mono:		250							nuclei mono:		170
NH4CL_5 mM_C									NH4CL_5 mM_Fe_C
nuclei multi:		106		0.2711					nuclei multi:		110		0.415094
nuclei mono:		285							nuclei mono:		155
NH4CL_5 mM_D									NH4CL_5 mM_Fe_D
nuclei multi:		99		0.240291					nuclei multi:		97		0.332192
nuclei mono:		313							nuclei mono:		195
Experiment 2									Experiment 2
NH4Cl_5		0.162712							NH4Cl_5_iron		0.39222
NH4CL_5 mM_A		number of nuclei		Fusion index		mean			NH4CL_5 mM_Fe_A		number of nuclei		Fusion index		mean
nuclei multi:		30		0.142857		0.162712			nuclei multi:		118		0.419929		0.39222
nuclei mono:		180							nuclei mono:		163
NH4CL_5 mM_B									NH4CL_5 mM_Fe_B
nuclei multi:		54		0.221311					nuclei multi:		122		0.42069
nuclei mono:		190							nuclei mono:		168
NH4CL_5 mM_C									NH4CL_5 mM_Fe_C
nuclei multi:		44		0.191304					nuclei multi:		98		0.355072
nuclei mono:		186							nuclei mono:		178
NH4CL_5 mM_D									NH4CL_5 mM_Fe_D
nuclei multi:		33		0.0953757					nuclei multi:		103		0.373188
nuclei mono:		313							nuclei mono:		173
Experiment 3									Experiment 3
NH4Cl_5		0.213169							NH4Cl_5_iron		0.27688
BC124_IL4_NH4Cl_5_A		number of nuclei		Fusion index		mean			BC124_IL4_NH4Cl_5_Fe_A		number of nuclei		Fusion index		mean
nuclei multi:		42		0.21		0.213169			nuclei multi:		50		0.26178		0.27688
nuclei mono:		158							nuclei mono:		141
BC124_IL4_NH4Cl_5_B									BC124_IL4_NH4Cl_5_Fe_B
nuclei multi:		74		0.324561					nuclei multi:		77		0.353211
nuclei mono:		154							nuclei mono:		141
BC124_IL4_NH4Cl_5_C									BC124_IL4_NH4Cl_5_Fe_C
nuclei multi:		39		0.216667					nuclei multi:		40		0.171674
nuclei mono:		141							nuclei mono:		193
BC124_IL4_NH4Cl_5_D									BC124_IL4_NH4Cl_5_Fe_D
nuclei multi:		21		0.101449					nuclei multi:		60		0.320856
nuclei mono:		186							nuclei mono:		127
Experiment 4									Experiment 4
NH4Cl_5		0.160076							NH4Cl_5_iron		0.242613
NH4Cl_5 mM_A		number of nuclei		Fusion index		mean			NH4Cl_5 mM_Fe_A		number of nuclei		Fusion index		mean
nuclei multi:		26		0.104839		0.160076			nuclei multi:		73		0.234727		0.242613
nuclei mono:		222							nuclei mono:		238
NH4Cl_5 mM_B									NH4Cl_5 mM_Fe_B
nuclei multi:		35		0.138889					nuclei multi:		82		0.253086
nuclei mono:		217							nuclei mono:		242
NH4Cl_5 mM_C									NH4Cl_5 mM_Fe_C
nuclei multi:		77		0.213296					nuclei multi:		79		0.257329
nuclei mono:		284							nuclei mono:		228
NH4Cl_5 mM_D									NH4Cl_5 mM_Fe_D
nuclei multi:		57		0.18328					nuclei multi:		73		0.225309
nuclei mono:		254							nuclei mono:		251
Experiment 1									Experiment 1
NH4Cl_10		0.159035							NH4Cl_10_iron		0.386691
NH4CL_10 mM_A		number of nuclei		Fusion index		mean			NH4CL_10 mM_Fe_A		number of nuclei		Fusion index		mean
nuclei multi:		42		0.166667		0.159035			nuclei multi:		184		0.516854		0.386691
nuclei mono:		210							nuclei mono:		172
NH4CL_10 mM_B									NH4CL_10 mM_Fe_B
nuclei multi:		52		0.152047					nuclei multi:		106		0.377224
nuclei mono:		290							nuclei mono:		175
NH4CL_10 mM_C									NH4CL_10 mM_Fe_C
nuclei multi:		60		0.212014					nuclei multi:		99		0.342561
nuclei mono:		223							nuclei mono:		190
NH4CL_10 mM_D									NH4CL_10 mM_Fe_D
nuclei multi:		37		0.105413					nuclei multi:		98		0.310127
nuclei mono:		314							nuclei mono:		218
Experiment 2									Experiment 2
NH4Cl_10		0.0859513							NH4Cl_10_iron		0.287317
BC124_IL4_NH4Cl_10_A		number of nuclei		Fusion index		mean			BC124_IL4_NH4Cl_10_Fe_A		number of nuclei		Fusion index		mean
nuclei multi:		20		0.0840336		0.0859513			nuclei multi:		50		0.220264		0.287317
nuclei mono:		218							nuclei mono:		177
BC124_IL4_NH4Cl_10_B									BC124_IL4_NH4Cl_10_Fe_B
nuclei multi:		26		0.150289					nuclei multi:		82		0.371041
nuclei mono:		147							nuclei mono:		139
BC124_IL4_NH4Cl_10_C									BC124_IL4_NH4Cl_10_Fe_C
nuclei multi:		5		0.0344828					nuclei multi:		54		0.268657
nuclei mono:		140							nuclei mono:		147
BC124_IL4_NH4Cl_10_D									BC124_IL4_NH4Cl_10_Fe_D
nuclei multi:		15		0.075					nuclei multi:		46		0.289308
nuclei mono:		185							nuclei mono:		113
Experiment 3									Experiment 3
NH4Cl_10		0.0675091							NH4Cl_10_iron		0.148985
KA_IL4_NH4Cl_10_A		number of nuclei		Fusion index		mean			KA_IL4_NH4Cl_Fe_10_A		number of nuclei		Fusion index		mean
nuclei multi:		18		0.0666667		0.0675091			nuclei multi:		24		0.0923077		0.148985
nuclei mono:		252							nuclei mono:		236
KA_IL4_NH4Cl_10_B									KA_IL4_NH4Cl_Fe_10_B
nuclei multi:		17		0.0609319					nuclei multi:		56		0.229508
nuclei mono:		262							nuclei mono:		188
KA_IL4_NH4Cl_10_C									KA_IL4_NH4Cl_Fe_10_C
nuclei multi:		15		0.0553506					nuclei multi:		30		0.106762
nuclei mono:		256							nuclei mono:		251
KA_IL4_NH4Cl_10_D									KA_IL4_NH4Cl_Fe_10_D
nuclei multi:		29		0.0870871					nuclei multi:		40		0.167364
nuclei mono:		304							nuclei mono:		199
Experiment 4									Experiment 4
NH4Cl_10		0.0543772							NH4Cl_10_iron		0.16352
MV10_IL4_BC54_NH4Cl_10_A		number of nuclei		Fusion index		mean			MV10_IL4_BC54_NH4Cl_10_Fe_A		number of nuclei		Fusion index		mean
nuclei multi:		20		0.0687285		0.0543772			nuclei multi:		45		0.160142		0.16352
nuclei mono:		271							nuclei mono:		236
MV10_IL4_BC54_NH4Cl_10_B									MV10_IL4_BC54_NH4Cl_10_Fe_B
nuclei multi:		13		0.0684211					nuclei multi:		79		0.210106
nuclei mono:		177							nuclei mono:		297
MV10_IL4_BC54_NH4Cl_10_C									MV10_IL4_BC54_NH4Cl_10_Fe_C
nuclei multi:		6		0.0221402					nuclei multi:		34		0.105919
nuclei mono:		265							nuclei mono:		287
MV10_IL4_BC54_NH4Cl_10_D									MV10_IL4_BC54_NH4Cl_10_Fe_D
nuclei multi:		17		0.0582192					nuclei multi:		58		0.177914
nuclei mono:		275							nuclei mono:		268

## Sheet: LGCs
Experiment 1
Control		0.15039
control_0_A		number of nuclei		Fusion index		mean	control_0_A	number of nuclei		Fusion index		mean	control_0_A		number of nuclei		Fusion index		mean
nuclei multi:		58		0.244726		0.177705	nuclei multi:	51		0.158879		0.132176	nuclei multi:		55		0.137157		0.136736
nuclei mono:		179					nuclei mono:	270					nuclei mono:		346
control_0_B							control_0_B						control_0_B
nuclei multi:		52		0.207171			nuclei multi:	44		0.127168			nuclei multi:		87		0.215347
nuclei mono:		199					nuclei mono:	302					nuclei mono:		317
control_0_C							control_0_C						control_0_C
nuclei multi:		42		0.152727			nuclei multi:	39		0.110482			nuclei multi:		37		0.0915842
nuclei mono:		233					nuclei mono:	314					nuclei mono:		367
control_0_D													control_0_D
nuclei multi:		36		0.106195									nuclei multi:		36		0.102857
nuclei mono:		303											nuclei mono:		314
Experiment 2
Control		0.14931
control_0 nM_A		number of nuclei		Fusion index		mean	control_0 nM_A	number of nuclei		Fusion index		mean	control_0 nM_A		number of nuclei		Fusion index		mean
nuclei multis:		92		0.193277		0.166593	nuclei multis:	58		0.159341		0.11381	nuclei multis:		68		0.158508		0.167526
nuclei monos:		384					nuclei monos:	306					nuclei monos:		361
control_0 nM_B							control_0 nM_B						control_0 nM_B
nuclei multis:		75		0.177725			nuclei multis:	47		0.102845			nuclei multis:		96		0.197125
nuclei monos:		347					nuclei monos:	410					nuclei monos:		391
control_0 nM_C							control_0 nM_C						control_0 nM_C
nuclei multis:		59		0.157754			nuclei multis:	33		0.0697674			nuclei multis:		77		0.164882
nuclei monos:		315					nuclei monos:	440					nuclei monos:		390
control_0 nM_D							control_0 nM_D						control_0 nM_D
nuclei multis:		60		0.137615			nuclei multis:	54		0.123288			nuclei multis:		73		0.14959
nuclei monos:		376					nuclei monos:	384					nuclei monos:		415
Experiment 3
Control		0.26108						number of nuclei		Fusion index		mean
BC124_IFNg_control_0_A		number of nuclei		Fusion index		mean	BC124_IFNg_control_0_A	49		0.225806		0.247833	BC124_IFNg_control_0_A		number of nuclei		Fusion index		mean	BC124_IFNg_control_0_A			number of nuclei		Fusion index		mean
nuclei multi:		98		0.388889		0.312843	nuclei multi:	168					nuclei multi:		123		0.400651		0.256201	nuclei multi:			78		0.267123		0.227444
nuclei mono:		154					nuclei mono:						nuclei mono:		184					nuclei mono:			214
BC124_IFNg_control_0_B							BC124_IFNg_control_0_B	44		0.200913			BC124_IFNg_control_0_B							BC124_IFNg_control_0_B
nuclei multi:		76		0.300395			nuclei multi:	175					nuclei multi:		76		0.285714			nuclei multi:			60		0.227273
nuclei mono:		177					nuclei mono:						nuclei mono:		190					nuclei mono:			204
BC124_IFNg_control_0_C							BC124_IFNg_control_0_C	57		0.246753			BC124_IFNg_control_0_C							BC124_IFNg_control_0_C
nuclei multi:		61		0.286385			nuclei multi:	174					nuclei multi:		43		0.149826			nuclei multi:			69		0.246429
nuclei mono:		152					nuclei mono:						nuclei mono:		244					nuclei mono:			211
BC124_IFNg_control_0_D							BC124_IFNg_control_0_D	89		0.317857			BC124_IFNg_control_0_D							BC124_IFNg_control_0_D
nuclei multi:		59		0.275701			nuclei multi:	191					nuclei multi:		53		0.188612			nuclei multi:			37		0.16895
nuclei mono:		155					nuclei mono:						nuclei mono:		228					nuclei mono:			182
Experiment 4
Control		0.0914868
KA149_IFNg_Control_A		number of nuclei		Fusion index		mean
nuclei nuclei multi:		29		0.0833333		0.0914868
nuclei mono:		319
KA149_IFNg_Control_B
nuclei nuclei multi:		41		0.0828283
nuclei mono:		454
KA149_IFNg_Control_C
nuclei nuclei multi:		51		0.122302
nuclei mono:		366
KA149_IFNg_Control_D
nuclei nuclei multi:		34		0.0647619
nuclei mono:		491
KA149_IFNg_Control_E
nuclei nuclei multi:		52		0.104208
nuclei mono:		447
Experiment 1								Experiment 1
Baf_10		0.0995106						Baf_10_Fe		0.0915492
BAFA1_10_A		number of nuclei		Fusion index		mean		BAFA1_FE_10_A		number of nuclei		Fusion index		mean
nuclei multi:		25		0.0830565		0.0995106		nuclei multi:		20		0.0719424		0.0915492
nuclei mono:		276						nuclei mono:		258
BAFA1_10_B								BAFA1_FE_10_B
nuclei multi:		31		0.0901163				nuclei multi:		33		0.116608
nuclei mono:		313						nuclei mono:		250
BAFA1_10_C								BAFA1_FE_10_C
nuclei multi:		40		0.12945				nuclei multi:		31		0.0981013
nuclei mono:		269						nuclei mono:		285
BAFA1_10_D								BAFA1_FE_10_D
nuclei multi:		25		0.0954198				nuclei multi:		21		0.0795455
nuclei mono:		237						nuclei mono:		243
Experiment 2								Experiment 2
Baf_10		0.0851879						Baf_10_Fe		0.0877762
BafA_10 nM_A		number of nuclei		Fusion index		mean		BafA_10 nM_Fe_A		number of nuclei		Fusion index		mean
nuclei multis:		59		0.133484		0.0851879		nuclei multis:		32		0.0941176		0.0877762
nuclei monos:		383						nuclei monos:		308
BafA_10 nM_B								BafA_10 nM_Fe_B
nuclei multis:		29		0.0682353				nuclei multis:		25		0.0814332
nuclei monos:		396						nuclei monos:		282
BafA_10 nM_C								BafA_10 nM_Fe_C
nuclei multis:		15		0.0576923				nuclei multis:		43		0.0649547
nuclei monos:		245						nuclei monos:		619
BafA_10 nM_D								BafA_10 nM_Fe_D
nuclei multis:		34		0.0813397				nuclei multis:		48		0.110599
nuclei monos:		384						nuclei monos:		386
Experiment 3								Experiment 3
Baf_10		0.136515						Baf_10_Fe		0.178241
BC124_IFNg_BafA1_10_A		number of nuclei		Fusion index		mean		BC124_IFNg_BafA1_10_Fe_A		number of nuclei		Fusion index		mean
nuclei multi:		45		0.157895		0.136515		nuclei multi:		45		0.157895		0.178241
nuclei mono:		240						nuclei mono:		240
BC124_IFNg_BafA1_10_B								BC124_IFNg_BafA1_10_Fe_B
nuclei multi:		42		0.157303				nuclei multi:		56		0.219608
nuclei mono:		225						nuclei mono:		199
BC124_IFNg_BafA1_10_C								BC124_IFNg_BafA1_10_Fe_C
nuclei multi:		22		0.114583				nuclei multi:		39		0.172566
nuclei mono:		170						nuclei mono:		187
BC124_IFNg_BafA1_10_D								BC124_IFNg_BafA1_10_Fe_D
nuclei multi:		25		0.116279				nuclei multi:		36		0.162896
nuclei mono:		190						nuclei mono:		185
Experiment 4								Experiment 4
Baf_10		0.0539783						Baf_10_Fe		0.0922557
KA149_IFNg_BafA1_10_A		number of nuclei		Fusion index		mean		KA149_IFNg_BafA1_10_Fe_A		number of nuclei		Fusion index		mean
nuclei multi:		37		0.0645724		0.0539783		nuclei multi:		25		0.0773994		0.0922557
nuclei mono:		536						nuclei mono:		298
KA149_IFNg_BafA1_10_B								KA149_IFNg_BafA1_10_Fe_B
nuclei multi:		12		0.0289855				nuclei multi:		42		0.106329
nuclei mono:		402						nuclei mono:		353
KA149_IFNg_BafA1_10_C								KA149_IFNg_BafA1_10_Fe_C
nuclei multi:		33		0.064833				nuclei multi:		30		0.0833333
nuclei mono:		476						nuclei mono:		330
KA149_IFNg_BafA1_10_D								KA149_IFNg_BafA1_10_Fe_D
nuclei multi:		26		0.0575221				nuclei multi:		26		0.101961
nuclei mono:		426						nuclei mono:		229
Experiment 1								Experiment 1
Baf_20		0.0157556						Baf_20_Fe		0.0881586
BAFA1_20_A		number of nuclei		Fusion index		mean		BAFA1_FE_20_A		number of nuclei		Fusion index		mean
nuclei multi:		3		0.0106007		0.0157556		nuclei multi:		28		0.0924092		0.0881586
nuclei mono:		280						nuclei mono:		275
BAFA1_20_B								BAFA1_FE_20_B
nuclei multi:		4		0.0121951				nuclei multi:		29		0.0816901
nuclei mono:		324						nuclei mono:		326
BAFA1_20_C								BAFA1_FE_20_C
nuclei multi:		8		0.0291971				nuclei multi:		36		0.0967742
nuclei mono:		266						nuclei mono:		336
BAFA1_20_D								BAFA1_FE_20_D
nuclei multi:		3		0.0110294				nuclei multi:		26		0.081761
nuclei mono:		269						nuclei mono:		292
Experiment 2								Experiment 2
Baf_20		0.0258092						Baf_20_Fe		0.066442
BafA_20 nM_A		number of nuclei		Fusion index		mean		BafA_20 nM_Fe_A		number of nuclei		Fusion index		mean
nuclei multi:		7		0.0231023		0.0258092		nuclei multi:		27		0.0647482		0.066442
nuclei monos:		296						nuclei monos:		390
BafA_20 nM_B								BafA_20 nM_Fe_B
nuclei multi:		3		0.00674157				nuclei multi:		40		0.104987
nuclei monos:		442						nuclei monos:		341
BafA_20 nM_C								BafA_20 nM_Fe_C
nuclei multi:		21		0.0447761				nuclei multi:		19		0.0368932
nuclei monos:		448						nuclei monos:		496
BafA_20 nM_D								BafA_20 nM_Fe_D
nuclei multi:		18		0.0286169				nuclei multi:		22		0.0591398
nuclei monos:		611						nuclei monos:		350
Experiment 3								Experiment 3
Baf_20		0.0260625						Baf_20_Fe		0.0947313
BC124_IFNg_BafA1_20_A		number of nuclei		Fusion index		mean		BC124_IFNg_BafA1_20_Fe_A		number of nuclei		Fusion index		mean
nuclei multi:		3		0.0154639		0.0260625		nuclei multi:		15		0.0638298		0.0947313
nuclei mono:		191						nuclei mono:		220
BC124_IFNg_BafA1_20_B								BC124_IFNg_BafA1_20_Fe_B
nuclei multi:		9		0.0405405				nuclei multi:		34		0.125
nuclei mono:		213						nuclei mono:		238
BC124_IFNg_BafA1_20_C								BC124_IFNg_BafA1_20_Fe_C
nuclei multi:		11		0.0482456				nuclei multi:		15		0.0678733
nuclei mono:		217						nuclei mono:		206
BC124_IFNg_BafA1_20_D								BC124_IFNg_BafA1_20_Fe_D
nuclei multi:		0		0				nuclei multi:		22		0.122222
nuclei mono:		188						nuclei mono:		158
Experiment 4								Experiment 4
Baf_20		0.00879068						Baf_20_Fe		0.0388834
KA149_IFNg_BafA1_20_A		number of nuclei		Fusion index		mean		KA149_IFNg_BafA1_20_Fe_A		number of nuclei		Fusion index		mean
nuclei multi:		3		0.00714286		0.00879068		nuclei multi:		21		0.0453564		0.0388834
nuclei mono:		417						nuclei mono:		442
KA149_IFNg_BafA1_20_B								KA149_IFNg_BafA1_20_Fe_C
nuclei multi:		3		0.00895522				nuclei multi:		9		0.0196507
nuclei mono:		332						nuclei mono:		449
KA149_IFNg_BafA1_20_C								KA149_IFNg_BafA1_20_Fe_D
nuclei multi:		3		0.010274				nuclei multi:		22		0.0516432
nuclei mono:		289						nuclei mono:		404
Experiment 1								Experiment 1
conA_1		0.122646						conA_1_Fe		0.156435
ConA_1_A		number of nuclei		Fusion index		mean		ConA_FE_1_A		number of nuclei		Fusion index		mean
nuclei multi:		56		0.190476		0.122646		nuclei multi:		74		0.170115		0.156435
nuclei mono:		238						nuclei mono:		361
ConA_1_B								ConA_FE_1_B
nuclei multi:		36		0.101695				nuclei multi:		54		0.146739
nuclei mono:		318						nuclei mono:		314
ConA_1_C								ConA_FE_1_C
nuclei multi:		29		0.0947712				nuclei multi:		74		0.20274
nuclei mono:		277						nuclei mono:		291
ConA_1_D								ConA_FE_1_D
nuclei multi:		37		0.103641				nuclei multi:		38		0.106145
nuclei mono:		320						nuclei mono:		320
Experiment 2								Experiment 2
conA_1		0.113425						conA_1_Fe		0.103072
ConA_1 nM_A		number of nuclei		Fusion index		mean		ConA_1 nM_Fe_A		number of nuclei		Fusion index		mean
nuclei multis:		48		0.152866		0.113425		nuclei multis:		56		0.135266		0.103072
nuclei monos:		266						nuclei monos:		358
ConA_1 nM_B								ConA_1 nM_Fe_B
nuclei multis:		54		0.101313				nuclei multis:		35		0.0671785
nuclei monos:		479						nuclei monos:		486
ConA_1 nM_C								ConA_1 nM_Fe_C
nuclei multis:		43		0.112565				nuclei multis:		34		0.0901857
nuclei monos:		339						nuclei monos:		343
ConA_1 nM_D								ConA_1 nM_Fe_D
nuclei multis:		42		0.0869565				nuclei multis:		42		0.119658
nuclei monos:		441						nuclei monos:		309
Experiment 3								Experiment 3
conA_1		0.0905718						conA_1_Fe		0.11971
BC124_IFNg_ConA_1_A		number of nuclei		Fusion index		mean		BC124_IFNg_ConA_1_Fe_A		number of nuclei		Fusion index		mean
nuclei multi:		42		0.168675		0.0905718		nuclei multi:		15		0.06		0.11971
nuclei mono:		207						nuclei mono:		235
BC124_IFNg_ConA_1_B								BC124_IFNg_ConA_1_Fe_B
nuclei multi:		17		0.0611511				nuclei multi:		37		0.154812
nuclei mono:		261						nuclei mono:		202
BC124_IFNg_ConA_1_C								BC124_IFNg_ConA_1_Fe_C
nuclei multi:		8		0.0301887				nuclei multi:		24		0.112676
nuclei mono:		257						nuclei mono:		189
BC124_IFNg_ConA_1_D								BC124_IFNg_ConA_1_Fe_D
nuclei multi:		18		0.102273				nuclei multi:		28		0.151351
nuclei mono:		158						nuclei mono:		157
Experiment 4								Experiment 4
conA_1		0.063557						conA_1_Fe		0.127689
KA149_IFNg_ConA_1_A		number of nuclei		Fusion index		mean		KA149_IFNg_ConA_1_Fe_A		number of nuclei		Fusion index		mean
nuclei multi:		26		0.0567686		0.063557		nuclei multi:		57		0.159218		0.127689
nuclei nuclei mono:		432						nuclei nuclei mono:		301
KA149_IFNg_ConA_1_B								KA149_IFNg_ConA_1_Fe_B
nuclei multi:		28		0.0648148				nuclei multi:		47		0.155116
nuclei nuclei mono:		404						nuclei nuclei mono:		256
KA149_IFNg_ConA_1_C								KA149_IFNg_ConA_1_Fe_C
nuclei multi:		30		0.0826446				nuclei multi:		28		0.0717949
nuclei nuclei mono:		333						nuclei nuclei mono:		362
KA149_IFNg_ConA_1_D								KA149_IFNg_ConA_1_Fe_D
nuclei multi:		17		0.05				nuclei multi:		42		0.124629
nuclei nuclei mono:		323						nuclei nuclei mono:		295
Experiment 1								Experiment 1
conA_2		0.0273779						conA_2_Fe		0.0642191
MV10_IFNg_ConA_2_A		number of nuclei		Fusion index		mean		MV10_IFNg_ConA_2_Fe_A		number of nuclei		Fusion index		mean
nuclei multi:		3		0.00646552		0.0273779		nuclei multi:		26		0.0483271		0.0642191
nuclei mono:		461						nuclei mono:		512
MV10_IFNg_ConA_2_B								MV10_IFNg_ConA_2_Fe_B
nuclei multi:		13		0.0616114				nuclei multi:		25		0.0566893
nuclei mono:		198						nuclei mono:		416
MV10_IFNg_ConA_2_C								MV10_IFNg_ConA_2_Fe_C
nuclei multi:		14		0.0266667				nuclei multi:		38		0.0920097
nuclei mono:		511						nuclei mono:		375
MV10_IFNg_ConA_2_D								MV10_IFNg_ConA_2_Fe_D
nuclei multi:		7		0.0147679				nuclei multi:		24		0.0598504
nuclei mono:		467						nuclei mono:		377
Experiment 2								Experiment 2
conA_2		0.0847907						conA_2_Fe		0.127176
ConA_2_A		number of nuclei		Fusion index		mean		ConA_FE_2_A	number of nuclei		Fusion index		mean
nuclei multi:		39		0.129139		0.0847907		nuclei multi:	61		0.145238		0.127176
nuclei mono:		263						nuclei mono:	359
ConA_2_B								ConA_FE_2_B
nuclei multi:		25		0.0737463				nuclei multi:	38		0.128378
nuclei mono:		314						nuclei mono:	258
ConA_2_C								ConA_FE_2_C
nuclei multi:		24		0.0683761				nuclei multi:	27		0.105058
nuclei mono:		327						nuclei mono:	230
ConA_2_D								ConA_FE_2_D
nuclei multi:		22		0.0679012				nuclei multi:	42		0.130031
nuclei mono:		302						nuclei mono:	281
Experiment 3								Experiment 3
conA_2		0.0149677						conA_2_Fe		0.109992
BC124_IFNg_ConA_2_A		number of nuclei		Fusion index		mean		BC124_IFNg_ConA_2_Fe_A	number of nuclei		Fusion index		mean
nuclei multi:		0		0		0.0149677		nuclei multi:	20		0.107527		0.109992
nuclei mono:		242						nuclei mono:	166
BC124_IFNg_ConA_2_B								BC124_IFNg_ConA_2_Fe_B
nuclei multi:		3		0.0112782				nuclei multi:	17		0.103659
nuclei mono:		263						nuclei mono:	147
BC124_IFNg_ConA_2_C								BC124_IFNg_ConA_2_Fe_C
nuclei multi:		6		0.0164384				nuclei multi:	29		0.131222
nuclei mono:		359						nuclei mono:	192
BC124_IFNg_ConA_2_D								BC124_IFNg_ConA_2_Fe_D
nuclei multi:		10		0.0321543				nuclei multi:	24		0.097561
nuclei mono:		301						nuclei mono:	222
Experiment 4								Experiment 4
conA_2		0.0298461						conA_2_Fe		0.0757965
KA149_IFNg_ConA_2_A								KA149_IFNg_ConA_2_Fe_A	number of nuclei		Fusion index		mean
nuclei multi:		7		0.028		0.0298461		nuclei multi:	14		0.0456026		0.0757965
nuclei mono:		243						nuclei mono:	293
KA149_IFNg_ConA_2_B								KA149_IFNg_ConA_2_Fe_B
nuclei multi:		11		0.0438247				nuclei multi:	36		0.0878049
nuclei mono:		240						nuclei mono:	374
KA149_IFNg_ConA_2_C								KA149_IFNg_ConA_2_Fe_C
nuclei multi:		3		0.0114943				nuclei multi:	33		0.0852713
nuclei mono:		258						nuclei mono:	354
KA149_IFNg_ConA_2_D								KA149_IFNg_ConA_2_Fe_D
nuclei multi:		11		0.0360656				nuclei multi:	30		0.084507
nuclei mono:		294						nuclei mono:	325
Experiment 1								Experiment 1
Hydrox S_10		0.0946161						Hydrox S_10_Fe		0.157239
Hydrx_10_A		number of nuclei		Fusion index		mean		Hydrx_FE_10_A	number of nuclei		Fusion index		mean
nuclei multi:		28		0.0903226		0.0946161		nuclei multi:	75		0.197889		0.157239
nuclei mono:		282						nuclei mono:	304
Hydrx_10_B								Hydrx_FE_10_B
nuclei multi:		40		0.106101				nuclei multi:	42		0.140468
nuclei mono:		337						nuclei mono:	257
Hydrx_10_C								Hydrx_FE_10_C
nuclei multi:		29		0.104693				nuclei multi:	48		0.136752
nuclei mono:		248						nuclei mono:	303
Hydrx_10_D								Hydrx_FE_10_D
nuclei multi:		28		0.0773481				nuclei multi:	52		0.153846
nuclei mono:		334						nuclei mono:	286
Experiment 2								Experiment 2
Hydrox S_10		0.08843						Hydrox S_10_Fe		0.0831195
Hydrox S_10 µM_A		number of nuclei		Fusion index		mean		Hydrox S_10 µM_Fe_A	number of nuclei		Fusion index		mean
nuclei multi:		39		0.118541		0.08843		nuclei multi:	34		0.0674603		0.0831195
nuclei monos:		290						nuclei monos:	470
Hydrox S_10 µM_B								Hydrox S_10 µM_Fe_B
nuclei multi:		30		0.0761421				nuclei multi:	15		0.0289575
nuclei monos:		364						nuclei monos:	503
Hydrox S_10 µM_C								Hydrox S_10 µM_Fe_C
nuclei multi:		43		0.108312				nuclei multi:	72		0.129264
nuclei monos:		354						nuclei monos:	485
Hydrox S_10 µM_D								Hydrox S_10 µM_Fe_D
nuclei multi:		21		0.0507246				nuclei multi:	44		0.106796
nuclei monos:		393						nuclei monos:	368
Experiment 3								Experiment 3
Hydrox S_10		0.142441						Hydrox S_10_Fe		0.157437
BC124_IFNg_Hydrox_10_A		number of nuclei		Fusion index		mean		BC124_IFNg_Hydrox_10_Fe_A	number of nuclei		Fusion index		mean
nuclei multi:		35		0.147059		0.142441		nuclei multi:	30		0.128205		0.157437
nuclei mono:		203						nuclei mono:	204
BC124_IFNg_Hydrox_10_B								BC124_IFNg_Hydrox_10_Fe_B
nuclei multi:		27		0.123288				nuclei multi:	48		0.208696
nuclei mono:		192						nuclei mono:	182
BC124_IFNg_Hydrox_10_C								BC124_IFNg_Hydrox_10_Fe_C
nuclei multi:		42		0.162162				nuclei multi:	31		0.0906433
nuclei mono:		217						nuclei mono:	311
BC124_IFNg_Hydrox_10_D								BC124_IFNg_Hydrox_10_Fe_D
nuclei multi:		35		0.137255				nuclei multi:	55		0.202206
nuclei mono:		220						nuclei mono:	217
Experiment 4								Experiment 4
Hydrox S_10		0.0287199						Hydrox S_10_Fe		0.0403471
KA149_IFNg_Hydrox_10_A		number of nuclei		Fusion index		mean		KA149_IFNg_Hydrox_10_Fe_A	number of nuclei		Fusion index		mean
nuclei multi:		21		0.0443038		0.0287199		nuclei multi:	15		0.0342466		0.0403471
nuclei mono:		453						nuclei mono:	423
KA149_IFNg_Hydrox_10_B								KA149_IFNg_Hydrox_10_Fe_B
nuclei multi:		6		0.0121212				nuclei multi:	18		0.0394737
nuclei mono:		489						nuclei mono:	438
KA149_IFNg_Hydrox_10_C								KA149_IFNg_Hydrox_10_Fe_C
nuclei multi:		20		0.0451467				nuclei multi:	22		0.044
nuclei mono:		423						nuclei mono:	478
KA149_IFNg_Hydrox_10_D								KA149_IFNg_Hydrox_10_Fe_D
nuclei multi:		7		0.013308				nuclei multi:	20		0.0436681
nuclei mono:		519						nuclei mono:	438
Experiment 1								Experiment 1
Hydrox S_25		0.0485614						Hydrox S_25_Fe		0.116713
Hydrx_25_A		number of nuclei		Fusion index		mean		Hydrx_FE_25_A	number of nuclei		Fusion index		mean
nuclei multi:		26		0.0722222		0.0485614		nuclei multi:	41		0.128125		0.116713
nuclei mono:		334						nuclei mono:	279
Hydrx_25_B								Hydrx_FE_25_B
nuclei multi:		13		0.0424837				nuclei multi:	42		0.130435
nuclei mono:		293						nuclei mono:	280
Hydrx_25_C								Hydrx_FE_25_C
nuclei multi:		9		0.0298013				nuclei multi:	28		0.0912052
nuclei mono:		293						nuclei mono:	279
Hydrx_25_D								Hydrx_FE_25_D
nuclei multi:		19		0.0497382				nuclei multi:	37		0.117089
nuclei mono:		363						nuclei mono:	279
Experiment 2								Experiment 2
Hydrox S_25		0.0730497						Hydrox S_25_Fe		0.139635
Hydrox S_25 nM_A		number of nuclei		Fusion index		mean		Hydrox S_25 nM_Fe_A	number of nuclei		Fusion index		mean
nuclei multi:		46		0.1		0.0730497		nuclei multi:	48		0.148148		0.139635
nuclei monos:		414						nuclei monos:	276
Hydrox S_25 nM_B								Hydrox S_25 nM_Fe_B
nuclei multi:		36		0.0882353				nuclei multi:	45		0.118734
nuclei monos:		372						nuclei monos:	334
Hydrox S_25 nM_C								Hydrox S_25 nM_Fe_C
nuclei multi:		19		0.0538244				nuclei multi:	54		0.156522
nuclei monos:		334						nuclei monos:	291
Hydrox S_25 nM_D								Hydrox S_25 nM_Fe_D
nuclei multi:		18		0.0501393				nuclei multi:	50		0.135135
nuclei monos:		341						nuclei monos:	320
Experiment 3								Experiment 3
Hydrox S_25		0.0454849						Hydrox S_25_Fe		0.0837548
BC124_IFNg_Hydrox_25_A		number of nuclei		Fusion index		mean		BC124_IFNg_Hydrox_25_Fe_A	number of nuclei		Fusion index		mean
nuclei multi:		17		0.0758929		0.0454849		nuclei multi:	32		0.102236		0.0837548
nuclei mono:		207						nuclei mono:	281
BC124_IFNg_Hydrox_25_B								BC124_IFNg_Hydrox_25_Fe_B
nuclei multi:		9		0.046875				nuclei multi:	13		0.0640394
nuclei mono:		183						nuclei mono:	190
BC124_IFNg_Hydrox_25_C								BC124_IFNg_Hydrox_25_Fe_C
nuclei multi:		6		0.0244898				nuclei multi:	22		0.0897959
nuclei mono:		239						nuclei mono:	223
BC124_IFNg_Hydrox_25_D								BC124_IFNg_Hydrox_25_Fe_D
nuclei multi:		6		0.0346821				nuclei multi:	21		0.0789474
nuclei mono:		167						nuclei mono:	245
Experiment 4								Experiment 4
Hydrox S_25		0.0161399						Hydrox S_25_Fe		0.0381103
KA149_IFNg_Hydrox_25_A	number of nuclei		Fusion index		mean			KA149_IFNg_Hydrox_25_Fe_A	number of nuclei		Fusion index		mean
nuclei multi:	6		0.0141509		0.0161399			nuclei multi:	11		0.0279188		0.0381103
nuclei mono:	418							nuclei mono:	383
								KA149_IFNg_Hydrox_25_Fe_B
KA149_IFNg_Hydrox_25_B								nuclei multi:	24		0.056872
nuclei multi:	11		0.022449					nuclei mono:	398
nuclei mono:	479							KA149_IFNg_Hydrox_25_Fe_C
KA149_IFNg_Hydrox_25_C								nuclei multi:	12		0.0252101
nuclei multi:	6		0.0121704					nuclei mono:	464
nuclei mono:	487							KA149_IFNg_Hydrox_25_Fe_D
KA149_IFNg_Hydrox_25_D								nuclei multi:	16		0.0424403
nuclei multi:	6		0.0157895					nuclei mono:	361
nuclei mono:	374
Experiment 1								Experiment 1
NH4Cl_5		0.0607159						NH4Cl_5_Fe		0.0798762
NH4Cl_5_A	number of nuclei		Fusion index		mean			NH4Cl_Fe_5_A	number of nuclei		Fusion index		mean
nuclei multi:	18		0.0465116		0.0607159			nuclei multi:	34		0.0944444		0.0798762
nuclei mono:	369							nuclei mono:	326
NH4Cl_5_B								NH4Cl_Fe_5_B
nuclei multi:	29		0.0947712					nuclei multi:	33		0.0894309
nuclei mono:	277							nuclei mono:	336
NH4Cl_5_C								NH4Cl_Fe_5_C
nuclei multi:	19		0.0453461					nuclei multi:	32		0.0955224
nuclei mono:	400							nuclei mono:	303
NH4Cl_5_D								NH4Cl_Fe_5_D
nuclei multi:	23		0.0562347					nuclei multi:	15		0.040107
nuclei mono:	386							nuclei mono:	359
Experiment 2								Experiment 2
NH4Cl_5		0.0835377						NH4Cl_5_Fe		0.133526
NH4Cl_5 mM_A	number of nuclei		Fusion index		mean			NH4Cl_5 mM_Fe_A	number of nuclei		Fusion index		mean
nuclei multis:	21		0.0515971		0.0835377			nuclei multis:	46		0.104784		0.133526
nuclei mono:	386							nuclei mono:	393
NH4Cl_5 mM_B								NH4Cl_5 mM_Fe_B
nuclei multis:	34		0.0673267					nuclei multis:	72		0.174757
nuclei mono:	471							nuclei mono:	340
NH4Cl_5 mM_C								NH4Cl_5 mM_Fe_C
nuclei multis:	54		0.13012					nuclei multis:	51		0.113839
nuclei mono:	361							nuclei mono:	397
NH4Cl_5 mM_D								NH4Cl_5 mM_Fe_D
nuclei multis:	28		0.0851064					nuclei multis:	66		0.140725
nuclei mono:	301							nuclei mono:	403
Experiment 3								Experiment 3
NH4Cl_5		0.0374112						NH4Cl_5_Fe		0.0562036
KA149_IFNg_NH4Cl_5_A	number of nuclei		Fusion index		mean			KA149_IFNg_NH4Cl_5_Fe_A	number of nuclei		Fusion index		mean
nuclei multi:	17		0.0443864		0.0374112			nuclei multi:	20		0.0456621		0.0562036
nuclei mono:	366							nuclei mono:	418
KA149_IFNg_NH4Cl_5_B								KA149_IFNg_NH4Cl_5_Fe_B
nuclei multi:	11		0.0236052					nuclei multi:	23		0.0672515
nuclei mono:	455							nuclei mono:	319
KA149_IFNg_NH4Cl_5_C								KA149_IFNg_NH4Cl_5_Fe_C
nuclei multi:	14		0.0406977					nuclei multi:	21		0.0702341
nuclei mono:	330							nuclei mono:	278
KA149_IFNg_NH4Cl_5_D								KA149_IFNg_NH4Cl_5_Fe_D
nuclei multi:	12		0.0409556					nuclei multi:	12		0.0416667
nuclei mono:	281							nuclei mono:	276
Experiment 4								Experiment 4
NH4Cl_5		0.093695						NH4Cl_5_Fe		0.114686
BC124_IFNg_NH4Cl_5_A	number of nuclei		Fusion index		mean			BC124_IFNg_NH4Cl_5_Fe_A	number of nuclei		Fusion index		mean
nuclei multi:	17		0.124088		0.093695			nuclei multi:	23		0.134503		0.114686
nuclei mono:	120							nuclei mono:	148
BC124_IFNg_NH4Cl_5_B								BC124_IFNg_NH4Cl_5_Fe_B
nuclei multi:	18		0.1					nuclei multi:	24		0.129032
nuclei mono:	162							nuclei mono:	162
BC124_IFNg_NH4Cl_5_C								BC124_IFNg_NH4Cl_5_Fe_C
nuclei multi:	14		0.0853659					nuclei multi:	16		0.0846561
nuclei mono:	150							nuclei mono:	173
BC124_IFNg_NH4Cl_5_D								BC124_IFNg_NH4Cl_5_Fe_D
nuclei multi:	13		0.0653266					nuclei multi:	22		0.110553
nuclei mono:	186							nuclei mono:	177
Experiment 1								Experiment 1
NH4Cl_10		0.0317613						NH4Cl_10_Fe		0.0522122
NH4Cl_10_A	number of nuclei		Fusion index		mean			NH4Cl_Fe_10_A	number of nuclei		Fusion index		mean
nuclei multi:	13		0.0391566		0.0317613			nuclei multi:	17		0.0460705		0.0522122
nuclei mono:	319							nuclei mono:	352
NH4Cl_10_B								NH4Cl_Fe_10_B
nuclei multi:	7		0.0179949					nuclei multi:	15		0.0422535
nuclei mono:	382							nuclei mono:	340
NH4Cl_10_C								NH4Cl_Fe_10_C
nuclei multi:	14		0.0426829					nuclei multi:	12		0.0380952
nuclei mono:	314							nuclei mono:	303
NH4Cl_10_D								NH4Cl_Fe_10_D
nuclei multi:	8		0.0272109					nuclei multi:	38		0.0824295
nuclei mono:	286							nuclei mono:	423
Experiment 2								Experiment 2
NH4Cl_10		0.0692894						NH4Cl_10_Fe		0.0838053
NH4Cl_10 mM_A	number of nuclei		Fusion index		mean			NH4Cl_10 mM_Fe_A	number of nuclei		Fusion index		mean
nuclei multi:	27		0.0680101		0.0692894			nuclei multi:	36		0.0939948		0.0838053
nuclei monos:	370							nuclei monos:	347
NH4Cl_10 mM_B								NH4Cl_10 mM_Fe_B
nuclei multi:	24		0.0674157					nuclei multi:	29		0.0826211
nuclei monos:	332							nuclei monos:	322
NH4Cl_10 mM_C								NH4Cl_10 mM_Fe_C
nuclei multi:	19		0.0453461					nuclei multi:	28		0.0795455
nuclei monos:	400							nuclei monos:	324
NH4Cl_10 mM_D								NH4Cl_10 mM_Fe_D
nuclei multi:	40		0.0963855					nuclei multi:	37		0.0790598
nuclei monos:	375							nuclei monos:	431
Experiment 3								Experiment 3
NH4Cl_10		0.0461931						NH4Cl_10_Fe		0.157574
BC124_IFNg_NH4Cl_10_A	number of nuclei		Fusion index		mean			BC124_IFNg_NH4Cl_10_Fe_A	number of nuclei		Fusion index		mean
nuclei multi:	14		0.0376344		0.0461931			nuclei multi:	61		0.24498		0.157574
nuclei mono:	358							nuclei mono:	188
BC124_IFNg_NH4Cl_10_B								BC124_IFNg_NH4Cl_10_Fe_B
nuclei multi:	7		0.0339806					nuclei multi:	29		0.0996564
nuclei mono:	199							nuclei mono:	262
BC124_IFNg_NH4Cl_10_C								BC124_IFNg_NH4Cl_10_Fe_C
nuclei multi:	15		0.0669643					nuclei multi:	35		0.184211
nuclei mono:	209							nuclei mono:	155
								BC124_IFNg_NH4Cl_10_Fe_D
								nuclei multi:	21		0.101449
								nuclei mono:	186
Experiment 4								Experiment 4
NH4Cl_10		0.034798						NH4Cl_10_Fe		0.0432598
KA149_IFNg_NH4Cl_10_A	number of nuclei		Fusion index		mean			KA149_IFNg_NH4Cl_10_Fe_A	number of nuclei		Fusion index		mean
nuclei multi:	9		0.0310345		0.034798			nuclei multi:	11		0.0318841		0.0432598
nuclei mono:	281							nuclei mono:	334
KA149_IFNg_NH4Cl_10_B								KA149_IFNg_NH4Cl_10_Fe_C
nuclei multi:	3		0.00946372					nuclei multi:	15		0.046875
nuclei mono:	314							nuclei mono:	305
KA149_IFNg_NH4Cl_10_C								KA149_IFNg_NH4Cl_10_Fe_D
nuclei multi:	6		0.0190476					nuclei multi:	15		0.0510204
nuclei mono:	309							nuclei mono:	279
KA149_IFNg_NH4Cl_10_D
nuclei multi:	27		0.079646
nuclei mono:	312

## Sheet: Osteoclasts
Experiment 1
Control		0.220904
control_0 nM_A		number of nuclei		Fusion index		mean
nuclei multis:		66		0.216393		0.220904
nuclei monos:		239
control_0 nM_B
nuclei multis:		48		0.169014
nuclei monos:		236
control_0 nM_C
nuclei multis:		77		0.275986
nuclei monos:		202
control_0 nM_D
nuclei multis:		62		0.222222
nuclei monos:		217
Experiment 2
Control		0.117905
control_0 nM_A		number of nuclei		Fusion index		mean		control_0 nM_A		number of nuclei		Fusion index		mean		control_0 nM_A		number of nuclei		Fusion index		mean		control_0 nM_A		number of nuclei		Fusion index		mean
nuclei multi:		96		0.2		0.144366		nuclei multi:		61		0.151365		0.115697		nuclei multi:		62		0.121331		0.112373		nuclei multi:		78		0.130653		0.099183
nuclei mono:		384						nuclei mono:		342						nuclei mono:		449						nuclei mono:		519
control_0 nM_B								control_0 nM_B								control_0 nM_B								control_0 nM_B
nuclei multi:		65		0.118613				nuclei multi:		55		0.119826				nuclei multi:		53		0.0792227				nuclei multi:		68		0.104135
nuclei mono:		483						nuclei mono:		404						nuclei mono:		616						nuclei mono:		585
control_0 nM_C								control_0 nM_C								control_0 nM_C								control_0 nM_C
nuclei multi:		55		0.107212				nuclei multi:		37		0.0991957				nuclei multi:		65		0.108153				nuclei multi:		40		0.0733945
nuclei mono:		458						nuclei mono:		336						nuclei mono:		536						nuclei mono:		505
control_0 nM_D								control_0 nM_D								control_0 nM_D								control_0 nM_D
nuclei multi:		74		0.151639				nuclei multi:		45		0.0924025				nuclei multi:		68		0.140787				nuclei multi:		58		0.0885496
nuclei mono:		414						nuclei mono:		442						nuclei mono:		415						nuclei mono:		597
Experiment 3
Control		0.125987
BC121_RANKL_control_0_A		number of nuclei		Fusion index		mean		BC121_RANKL_control_0_A		number of nuclei		Fusion index		mean		BC121_RANKL_control_0_A		number of nuclei		Fusion index		mean		BC121_RANKL_control_0_A		number of nuclei		Fusion index		mean
nuclei multi:		36		0.201117		0.140606		nuclei multi:		48		0.155844		0.143219		nuclei multi:		34		0.103976		0.13994		nuclei multi:		23		0.0682493		0.0801833
nuclei mono:		143						nuclei mono:		260						nuclei mono:		293						nuclei mono:		314
BC121_RANKL_control_0_B								BC121_RANKL_control_0_B								BC121_RANKL_control_0_C								BC121_RANKL_control_0_B
nuclei multi:		32		0.145455				nuclei multi:		51		0.177083				nuclei multi:		48		0.152381				nuclei multi:		24		0.0813559
nuclei mono:		188						nuclei mono:		237						nuclei mono:		267						nuclei mono:		271
BC121_RANKL_control_0_C								BC121_RANKL_control_0_C								BC121_RANKL_control_0_D								BC121_RANKL_control_0_C
nuclei multi:		32		0.0914286				nuclei multi:		54		0.144385				nuclei multi:		57		0.181529				nuclei multi:		23		0.0884615
nuclei mono:		318						nuclei mono:		320						nuclei mono:		257						nuclei mono:		237
BC121_RANKL_control_0_D								BC121_RANKL_control_0_D								BC121_RANKL_control_0_B								BC121_RANKL_control_0_D
nuclei multi:		27		0.124424				nuclei multi:		28		0.0955631				nuclei multi:		39		0.121875				nuclei multi:		31		0.0826667
nuclei mono:		190						nuclei mono:		265						nuclei mono:		281						nuclei mono:		344
Experiment 1								Experiment 1
Baf_10		0.0789946						Baf_10_Fe		0.137562
BAFA1_10 nM_A		number of nuclei		Fusion index		mean		BAFA1_10 nM_Fe_A		number of nuclei		Fusion index		mean
nuclei multi:		30		0.0717703		0.0789946		nuclei multi:		63		0.157895		0.137562
nuclei monos:		388						nuclei monos:		336
BAFA1_10 nM_B								BAFA1_10 nM_Fe_B
nuclei multi:		17		0.0584192				nuclei multi:		75		0.16129
nuclei monos:		274						nuclei monos:		390
BAFA1_10 nM_C								BAFA1_10 nM_Fe_C
nuclei multi:		45		0.112219				nuclei multi:		37		0.112121
nuclei monos:		356						nuclei monos:		293
BAFA1_10 nM_D								BAFA1_10 nM_Fe_D
nuclei multi:		27		0.0735695				nuclei multi:		54		0.118943
nuclei monos:		340						nuclei monos:		400
Experiment 2								Experiment 2
Baf_10		0.0502812						Baf_10_Fe		0.0704306
BafA1_10 nM_A		number of nuclei		Fusion index		mean		BafA1_10 nM_Fe_A		number of nuclei		Fusion index		mean
nuclei multi:		30		0.0686499		0.0502812		nuclei multi:		43		0.0979499		0.0704306
nuclei mono:		407						nuclei mono:		396
BafA1_10 nM_B								BafA1_10 nM_Fe_B
nuclei multi:		28		0.0669856				nuclei multi:		23		0.0505495
nuclei mono:		390						nuclei mono:		432
BafA1_10 nM_C								BafA1_10 nM_Fe_C
nuclei multi:		6		0.0134529				nuclei multi:		32		0.0582878
nuclei mono:		440						nuclei mono:		517
BafA1_10 nM_D								BafA1_10 nM_Fe_D
nuclei multi:		23		0.0520362				nuclei multi:		29		0.0749354
nuclei mono:		419						nuclei mono:		358
Experiment 3								Experiment 3
Baf_10		0.0971801						Baf_10_Fe		0.131271
BC121_RANKL_BafA1_10_A		number of nuclei		Fusion index		mean		BC121_RANKL_BafA1_10_Fe_A		number of nuclei		Fusion index		mean
nuclei multi:		17		0.0685484		0.0971801		nuclei multi:		48		0.145897		0.131271
nuclei mono:		231						nuclei mono:		281
BC121_RANKL_BafA1_10_B								BC121_RANKL_BafA1_10_Fe_B
nuclei multi:		28		0.12844				nuclei multi:		52		0.183099
nuclei mono:		190						nuclei mono:		232
BC121_RANKL_BafA1_10_C								BC121_RANKL_BafA1_10_Fe_C
nuclei multi:		14		0.0501792				nuclei multi:		27		0.116379
nuclei mono:		265						nuclei mono:		205
BC121_RANKL_BafA1_10_D								BC121_RANKL_BafA1_10_Fe_D
nuclei multi:		31		0.141553				nuclei multi:		22		0.0797101
nuclei mono:		188						nuclei mono:		254
Experiment 4								Experiment 4
Baf_10		0.0914791						Baf_10_Fe		0.0928875
BC124_RANKL_BafA1_10_A		number of nuclei		Fusion index		mean		BC124_RANKL_BafA1_10_Fe_B		number of nuclei		Fusion index		mean
nuclei multi:		44		0.113695		0.0914791		nuclei multi:		47		0.104444		0.0928875
nuclei mono:		343						nuclei mono:		403
BC124_RANKL_BafA1_10_B								BC124_RANKL_BafA1_10_Fe_C
nuclei multi:		19		0.0560472				nuclei multi:		46		0.109785
nuclei mono:		320						nuclei mono:		373
BC124_RANKL_BafA1_10_C								BC124_RANKL_BafA1_10_Fe_D
nuclei multi:		38		0.119497				nuclei multi:		25		0.064433
nuclei mono:		280						nuclei mono:		363
BC124_RANKL_BafA1_10_D
nuclei multi:		24		0.0766773
nuclei mono:		289
Experiment 1								Experiment 1
Baf_20		0.0280347						Baf_20_Fe		0.0730904
BAFA1_20 nM_A		number of nuclei		Fusion index		mean		BAFA1_20 nM_Fe_A		number of nuclei		Fusion index		mean
nuclei multis:		9		0.0210773		0.0280347		nuclei multis:		28		0.0661939		0.0730904
nuclei monos:		418						nuclei monos:		395
BAFA1_20 nM_B								BAFA1_20 nM_Fe_B
nuclei multis:		14		0.0368421				nuclei multis:		40		0.0961538
nuclei monos:		366						nuclei monos:		376
BAFA1_20 nM_C								BAFA1_20 nM_Fe_C
nuclei multis:		3		0.00917431				nuclei multis:		24		0.0595533
nuclei monos:		324						nuclei monos:		379
BAFA1_20 nM_D								BAFA1_20 nM_Fe_D
nuclei multis:		15		0.045045				nuclei multis:		26		0.0704607
nuclei monos:		318						nuclei monos:		343
Experiment 2								Experiment 2
Baf_20		0.0486853						Baf_20_Fe		0.0656929
BafA1_20 nM_A		number of nuclei		Fusion index		mean		BafA1_20 nM_Fe_A		number of nuclei		Fusion index		mean
nuclei multi:		44		0.0776014		0.0486853		nuclei multi:		39		0.0684211		0.0656929
nuclei mono:		523						nuclei mono:		531
BafA1_20 nM_B								BafA1_20 nM_Fe_B
nuclei multi:		22		0.0474138				nuclei multi:		23		0.0541176
nuclei mono:		442						nuclei mono:		402
BafA1_20 nM_C								BafA1_20 nM_Fe_C
nuclei multi:		26		0.0516899				nuclei multi:		23		0.0555556
nuclei mono:		477						nuclei mono:		391
BafA1_20 nM_D								BafA1_20 nM_Fe_D
nuclei multi:		9		0.0180361				nuclei multi:		42		0.0846774
nuclei mono:		490						nuclei mono:		454
Experiment 3								Experiment 3
Baf_20		0.0184878						Baf_20_Fe		0.0940258
BC121_RANKL_BafA1_20_A		number of nuclei		Fusion index		mean		BC121_RANKL_BafA1_20_Fe_A		number of nuclei		Fusion index		mean
nuclei multi:		6		0.0252101		0.0184878		nuclei multi:		33		0.103448		0.0940258
nuclei mono:		232						nuclei mono:		286
BC121_RANKL_BafA1_20_B								BC121_RANKL_BafA1_20_Fe_B
nuclei multi:		3		0.0125				nuclei multi:		36		0.0930233
nuclei mono:		237						nuclei mono:		351
BC121_RANKL_BafA1_20_C								BC121_RANKL_BafA1_20_Fe_C
nuclei multi:		6		0.0235294				nuclei multi:		37		0.114907
nuclei mono:		249						nuclei mono:		285
BC121_RANKL_BafA1_20_D								BC121_RANKL_BafA1_20_Fe_D
nuclei multi:		3		0.0127119				nuclei multi:		20		0.0647249
nuclei mono:		233						nuclei mono:		289
Experiment 4								Experiment 4
Baf_20		0.0282335						Baf_20_Fe		0.0770908
BC124_RANKL_BafA1_20_A		number of nuclei		Fusion index		mean		BC124_RANKL_BafA1_20_Fe_A		number of nuclei		Fusion index		mean
nuclei multi:		3		0.0108303		0.0282335		nuclei multi:		35		0.0667939		0.0770908
nuclei mono:		274						nuclei mono:		489
BC124_RANKL_BafA1_20_B								BC124_RANKL_BafA1_20_Fe_B
nuclei multi:		13		0.0397554				nuclei multi:		45		0.103448
nuclei mono:		314						nuclei mono:		390
BC124_RANKL_BafA1_20_C								BC124_RANKL_BafA1_20_Fe_C
nuclei multi:		15		0.0395778				nuclei multi:		34		0.0803783
nuclei mono:		364						nuclei mono:		389
BC124_RANKL_BafA1_20_D								BC124_RANKL_BafA1_20_Fe_D
nuclei multi:		12		0.0227704				nuclei multi:		22		0.0577428
nuclei mono:		515						nuclei mono:		359
Experiment 1								Experiment 1
ConA_1		0.10239						ConA_1_Fe		0.145594
ConA_1 nM_A		number of nuclei		Fusion index		mean		ConA_1 nM_Fe_A		number of nuclei		Fusion index		mean
nuclei multis:		42		0.113821		0.10239		nuclei multis:		51		0.120283		0.145594
nuclei monos:		327						nuclei monos:		373
ConA_1 nM_B								ConA_1 nM_Fe_B
nuclei multis:		51		0.124088				nuclei multis:		57		0.17757
nuclei monos:		360						nuclei monos:		264
ConA_1 nM_C								ConA_1 nM_Fe_C
nuclei multis:		46		0.098081				nuclei multis:		49		0.110609
nuclei monos:		423						nuclei monos:		394
								ConA_1 nM_Fe_D
ConA_1 nM_D								nuclei multis:		60		0.173913
nuclei multis:		27		0.0735695				nuclei monos:		285
nuclei monos:		340
Experiment 2								Experiment 2
ConA_1		0.112149						ConA_1_Fe		0.12999
ConA_1 nM_A		number of nuclei		Fusion index		mean		ConA_1 nM_Fe_A		number of nuclei		Fusion index		mean
nuclei multi:		52		0.0915493		0.112149		nuclei multi:		49		0.112903		0.12999
nuclei mono:		516						nuclei mono:		385
ConA_1 nM_B								ConA_1 nM_Fe_B
nuclei multi:		40		0.148148				nuclei multi:		63		0.109756
nuclei mono:		230						nuclei mono:		511
ConA_1 nM_C								ConA_1 nM_Fe_C
nuclei multi:		46		0.0987124				nuclei multi:		75		0.203252
nuclei mono:		420						nuclei mono:		294
ConA_1 nM_D								ConA_1 nM_Fe_D
nuclei multi:		53		0.110187				nuclei multi:		49		0.0940499
nuclei mono:		428						nuclei mono:		472
Experiment 3								Experiment 3
ConA_1		0.0373367						ConA_1_Fe		0.10013
BC121_RANKL_ConA_1_A		number of nuclei		Fusion index		mean		BC121_RANKL_ConA_1_Fe_A		number of nuclei		Fusion index		mean
nuclei multi:		15		0.046729		0.0373367		nuclei multi:		25		0.121359		0.10013
nuclei mono:		306						nuclei mono:		181
BC121_RANKL_ConA_1_B								BC121_RANKL_ConA_1_Fe_B
nuclei multi:		20		0.0543478				nuclei multi:		18		0.0746888
nuclei mono:		348						nuclei mono:		223
BC121_RANKL_ConA_1_C								BC121_RANKL_ConA_1_Fe_C
nuclei multi:		9		0.023622				nuclei multi:		22		0.106796
nuclei mono:		372						nuclei mono:		184
BC121_RANKL_ConA_1_D								BC121_RANKL_ConA_1_Fe_D
nuclei multi:		7		0.0246479				nuclei multi:		21		0.0976744
nuclei mono:		277						nuclei mono:		194
Experiment 4								Experiment 4
ConA_1		0.0417736						ConA_1_Fe		0.0817345
BC124_RANKL_ConA_1_B		number of nuclei		Fusion index		mean		BC124_RANKL_ConA_1_Fe_A		number of nuclei		Fusion index		mean
nuclei multi:		7		0.0227273		0.0417736		nuclei multi:		19		0.0610932		0.0817345
nuclei mono:		301						nuclei mono:		292
BC124_RANKL_ConA_1_C								BC124_RANKL_ConA_1_Fe_B
nuclei multi:		16		0.0421053				nuclei multi:		18		0.0734694
nuclei mono:		364						nuclei mono:		227
BC124_RANKL_ConA_1_D								BC124_RANKL_ConA_1_Fe_C
nuclei multi:		23		0.0655271				nuclei multi:		18		0.0640569
nuclei mono:		328						nuclei mono:		263
BC124_RANKL_ConA_1_A								BC124_RANKL_ConA_1_Fe_D
nuclei multi:		9		0.0367347				nuclei multi:		29		0.128319
nuclei mono:		236						nuclei mono:		197
Experiment 1								Experiment 1
ConA_2		0.090577						ConA_2_Fe		0.122209
ConA_2 nM_A		number of nuclei		Fusion index		mean		ConA_2 nM_Fe_A		number of nuclei		Fusion index		mean
nuclei multis:		28		0.0687961		0.090577		nuclei multis:		44		0.126801		0.122209
nuclei monos:		379						nuclei monos:		303
ConA_2 nM_B								ConA_2 nM_Fe_B
nuclei multis:		34		0.0762332				nuclei multis:		53		0.0874587
nuclei monos:		412						nuclei monos:		553
ConA_2 nM_C								ConA_2 nM_Fe_C
nuclei multis:		69		0.136634				nuclei multis:		59		0.111531
nuclei monos:		436						nuclei monos:		470
ConA_2 nM_D								ConA_2 nM_Fe_D
nuclei multis:		35		0.0806452				nuclei multis:		60		0.163043
nuclei monos:		399						nuclei monos:		308
Experiment 2								Experiment 2
ConA_2		0.0537617						ConA_2_Fe		0.113247
ConA_2 nM_A		number of nuclei		Fusion index		mean		ConA_2 nM_Fe_A		number of nuclei		Fusion index		mean
nuclei multi:		13		0.0403727		0.0537617		nuclei multi:		64		0.138528		0.113247
nuclei mono:		309						nuclei mono:		398
ConA_2 nM_B								ConA_2 nM_Fe_B
nuclei multi:		21		0.0474041				nuclei multi:		50		0.108225
nuclei mono:		422						nuclei mono:		412
ConA_2 nM_C								ConA_2 nM_Fe_C
nuclei multi:		12		0.0421053				nuclei multi:		53		0.120455
nuclei mono:		273						nuclei mono:		387
ConA_2 nM_D								ConA_2 nM_Fe_D
nuclei multi:		31		0.0851648				nuclei multi:		38		0.0857788
nuclei mono:		333						nuclei mono:		405
Experiment 3								Experiment 3
ConA_2		0						ConA_2_Fe		0.0492096
BC121_RANKL_ConA_2_A		number of nuclei		Fusion index		mean		BC121_RANKL_ConA_2_Fe_A		number of nuclei		Fusion index		mean
nuclei multi:		0		0		0		nuclei multi:		16		0.0625		0.0492096
nuclei mono:		197						nuclei mono:		240
BC121_RANKL_ConA_2_B								BC121_RANKL_ConA_2_Fe_B
nuclei multi:		0		0				nuclei multi:		14		0.0571429
nuclei mono:		181						nuclei mono:		231
BC121_RANKL_ConA_2_C								BC121_RANKL_ConA_2_Fe_C
nuclei multi:		0		0				nuclei multi:		17		0.0653846
nuclei mono:		283						nuclei mono:		243
BC121_RANKL_ConA_2_D								BC121_RANKL_ConA_2_Fe_D
nuclei multi:		0		0				nuclei multi:		3		0.011811
nuclei mono:		222						nuclei mono:		251
Experiment 4								Experiment 4
ConA_2		0.0193252						ConA_2_Fe		0.0534177
BC124_RANKL_ConA_2_A		number of nuclei		Fusion index		mean		BC124_RANKL_ConA_2_Fe_A		number of nuclei		Fusion index		mean
nuclei multi:		3		0.00955414		0.0193252		nuclei multi:		20		0.0784314		0.0534177
nuclei mono:		311						nuclei mono:		235
BC124_RANKL_ConA_2_B								BC124_RANKL_ConA_2_Fe_B
nuclei multi:		9		0.0261628				nuclei multi:		13		0.0443686
nuclei mono:		335						nuclei mono:		280
BC124_RANKL_ConA_2_C								BC124_RANKL_ConA_2_Fe_C
nuclei multi:		6		0.0184049				nuclei multi:		13		0.0501931
nuclei mono:		320						nuclei mono:		246
BC124_RANKL_ConA_2_D								BC124_RANKL_ConA_2_Fe_D
nuclei multi:		7		0.0231788				nuclei multi:		12		0.040678
nuclei mono:		295						nuclei mono:		283
Experiment 1								Experiment 1
Hydrox S_10		0.0823468						Hydroxy S_10_Fe		0.113717
Hydrox _10 µM_A		number of nuclei		Fusion index		mean		Hydrox _10 µM_Fe_A		number of nuclei		Fusion index		mean
nuclei multis:		37		0.109792		0.0823468		nuclei multis:		61		0.117988		0.113717
nuclei monos:		300						nuclei monos:		456
Hydrox _10 µM_B								Hydrox _10 µM_Fe_B
nuclei multis:		18		0.0483871				nuclei multis:		50		0.142857
nuclei monos:		354						nuclei monos:		300
Hydrox _10 µM_C								Hydrox _10 µM_Fe_C
nuclei multis:		18		0.0471204				nuclei multis:		42		0.0876827
nuclei monos:		364						nuclei monos:		437
Hydrox _10 µM_D								Hydrox _10 µM_Fe_D
nuclei multis:		34		0.124088				nuclei multis:		52		0.106339
nuclei monos:		240						nuclei monos:		437
Experiment 2								Experiment 2
Hydrox S_10		0.0416148						Hydroxy S_10_Fe		0.0848765
Hydrox S_10 µM_A		number of nuclei		Fusion index		mean		Hydrox S_10 µM_Fe_A		number of nuclei		Fusion index		mean
nuclei multi:		28		0.0535373		0.0416148		nuclei multi:		47		0.101732		0.0848765
nuclei mono:		495						nuclei mono:		415
Hydrox S_10 µM_B								Hydrox S_10 µM_Fe_B
nuclei multi:		15		0.0423729				nuclei multi:		46		0.0905512
nuclei mono:		339						nuclei mono:		462
Hydrox S_10 µM_C								Hydrox S_10 µM_Fe_C
nuclei multi:		11		0.0233051				nuclei multi:		52		0.0830671
nuclei mono:		461						nuclei mono:		574
Hydrox S_10 µM_D								Hydrox S_10 µM_Fe_D
nuclei multi:		24		0.0472441				nuclei multi:		46		0.0641562
nuclei mono:		484						nuclei mono:		671
Experiment 3								Experiment 3
Hydrox S_10		0.0776355						Hydroxy S_10_Fe		0.0799747
BC121_RANKL_Hydrox_10_A		number of nuclei		Fusion index		mean		BC121_RANKL_Hydrox_10_Fe_A		number of nuclei		Fusion index		mean
nuclei multi:		31		0.106897		0.0776355		nuclei multi:		26		0.0797546		0.0799747
nuclei mono:		259						nuclei mono:		300
BC121_RANKL_Hydrox_10_B								BC121_RANKL_Hydrox_10_Fe_B
nuclei multi:		15		0.0619835				nuclei multi:		21		0.0634441
nuclei mono:		227						nuclei mono:		310
BC121_RANKL_Hydrox_10_C								BC121_RANKL_Hydrox_10_Fe_C
nuclei multi:		17		0.0568562				nuclei multi:		27		0.0891089
nuclei mono:		282						nuclei mono:		276
BC121_RANKL_Hydrox_10_D								BC121_RANKL_Hydrox_10_Fe_D
nuclei multi:		24		0.0848057				nuclei multi:		24		0.0875912
nuclei mono:		259						nuclei mono:		250
Experiment 4								Experiment 4
Hydrox S_10		0.0753673						Hydroxy S_10_Fe		0.0865609
BC124_RANKL_Hydrox_10_A		number of nuclei		Fusion index		mean		BC124_RANKL_Hydrox_10_Fe_A		number of nuclei		Fusion index		mean
nuclei multi:		20		0.0673401		0.0753673		nuclei multi:		28		0.0701754		0.0865609
nuclei mono:		277						nuclei mono:		371
BC124_RANKL_Hydrox_10_B								BC124_RANKL_Hydrox_10_Fe_B
nuclei multi:		23		0.0741935				nuclei multi:		16		0.0381862
nuclei mono:		287						nuclei mono:		403
BC124_RANKL_Hydrox_10_C								BC124_RANKL_Hydrox_10_Fe_C
nuclei multi:		42		0.117978				nuclei multi:		27		0.0769231
nuclei mono:		314						nuclei mono:		324
BC124_RANKL_Hydrox_10_D								BC124_RANKL_Hydrox_10_Fe_D
nuclei multi:		12		0.041958				nuclei multi:		47		0.160959
nuclei mono:		274						nuclei mono:		245
Experiment 1								Experiment 1
Hydrox S_25		0.0281266						Hydroxy S_25_Fe		0.0766201
Hydrox_25 µM_A		number of nuclei		Fusion index		mean		Hydrox_25 µM_Fe_A		number of nuclei		Fusion index		mean
nuclei multis:		15		0.0413223		0.0281266		nuclei multis:		37		0.0986667		0.0766201
nuclei monos:		348						nuclei monos:		338
Hydrox_25 µM_B								Hydrox_25 µM_Fe_B
nuclei multis:		15		0.0364078				nuclei multis:		33		0.0706638
nuclei monos:		397						nuclei monos:		434
Hydrox_25 µM_C								Hydrox_25 µM_Fe_C
nuclei multis:		6		0.0164835				nuclei multis:		32		0.0578662
nuclei monos:		358						nuclei monos:		521
Hydrox_25 µM_D								Hydrox_25 µM_Fe_D
nuclei multis:		9		0.0182927				nuclei multis:		31		0.0792839
nuclei monos:		483						nuclei monos:		360
Experiment 2								Experiment 2
Hydrox S_25		0.0265553						Hydroxy S_25_Fe		0.0624101
Hydrox S_25 µM_A		number of nuclei		Fusion index		mean		Hydrox S_25 µM_Fe_A		number of nuclei		Fusion index		mean
nuclei multi:		15		0.0361446		0.0265553		nuclei multi:		54		0.081203		0.0624101
nuclei mono:		400						nuclei mono:		611
Hydrox S_25 µM_B								Hydrox S_25 µM_Fe_B
nuclei multi:		5		0.010917				nuclei multi:		38		0.0718336
nuclei mono:		453						nuclei mono:		491
Hydrox S_25 µM_C								Hydrox S_25 µM_Fe_C
nuclei multi:		15		0.0327511				nuclei multi:		36		0.0641711
nuclei mono:		443						nuclei mono:		525
Hydrox S_25 µM_D								Hydrox S_25 µM_Fe_D
nuclei multi:		15		0.0264085				nuclei multi:		18		0.0324324
nuclei mono:		553						nuclei mono:		537
Experiment 3								Experiment 3
Hydrox S_25		0.0224882						Hydroxy S_25_Fe		0.0837162
BC121_RANKL_Hydrox_25_A		number of nuclei		Fusion index		mean		BC121_RANKL_Hydrox_25_Fe_A		number of nuclei		Fusion index		mean
nuclei multi:		3		0.0163043		0.0224882		nuclei multi:		22		0.0735786		0.0837162
nuclei mono:		181						nuclei mono:		277
BC121_RANKL_Hydrox_25_B								BC121_RANKL_Hydrox_25_Fe_B
nuclei multi:		6		0.0265487				nuclei multi:		39		0.0987342
nuclei mono:		220						nuclei mono:		356
BC121_RANKL_Hydrox_25_C								BC121_RANKL_Hydrox_25_Fe_C
nuclei multi:		3		0.0169492				nuclei multi:		16		0.0675105
nuclei mono:		174						nuclei mono:		221
BC121_RANKL_Hydrox_25_D								BC121_RANKL_Hydrox_25_Fe_D
nuclei multi:		6		0.0301508				nuclei multi:		23		0.0950413
nuclei mono:		193						nuclei mono:		219
Experiment 4								Experiment 4
Hydrox S_25		0.0294525						Hydroxy S_25_Fe		0.0694968
BC124_RANKL_Hydrox_20_A		number of nuclei		Fusion index		mean		BC124_RANKL_Hydrox_20_Fe_A		number of nuclei		Fusion index		mean
nuclei multi:		3		0.0150754		0.0294525		nuclei multi:		24		0.0816327		0.0694968
nuclei mono:		196						nuclei mono:		270
BC124_RANKL_Hydrox_20_B								BC124_RANKL_Hydrox_20_Fe_B
nuclei multi:		16		0.0521173				nuclei multi:		25		0.0718391
nuclei mono:		291						nuclei mono:		323
BC124_RANKL_Hydrox_20_C								BC124_RANKL_Hydrox_20_Fe_C
nuclei multi:		6		0.0246914				nuclei multi:		24		0.0685714
nuclei mono:		237						nuclei mono:		326
BC124_RANKL_Hydrox_20_D								BC124_RANKL_Hydrox_20_Fe_D
nuclei multi:		7		0.0259259				nuclei multi:		16		0.0559441
nuclei mono:		263						nuclei mono:		270
Experiment 1								Experiment 1
NH4Cl_5		0.09379						NH4Cl_5_Fe		0.139745
NH4Cl_5 mM_A		number of nuclei		Fusion index		mean		NH4Cl_5 mM_Fe_A		number of nuclei		Fusion index		mean
nuclei multis:		41		0.0870488		0.09379		nuclei multis:		58		0.135514		0.139745
nuclei monos:		430						nuclei monos:		370
NH4Cl_5 mM_B								NH4Cl_5 mM_Fe_B
nuclei multis:		50		0.0927644				nuclei multis:		40		0.0928074
nuclei monos:		489						nuclei monos:		391
NH4Cl_5 mM_C								NH4Cl_5 mM_Fe_C
nuclei multis:		35		0.0831354				nuclei multis:		58		0.188312
nuclei monos:		386						nuclei monos:		250
NH4Cl_5 mM_D								NH4Cl_5 mM_Fe_D
nuclei multis:		34		0.112211				nuclei multis:		40		0.142349
nuclei monos:		269						nuclei monos:		241
Experiment 2								Experiment 2
NH4Cl_5		0.0493688						NH4Cl_5_Fe		0.0690008
NH4Cl_5 mM_A		number of nuclei		Fusion index		mean		NH4Cl_5 mM_Fe_A		number of nuclei		Fusion index		mean
nuclei multi:		20		0.0461894		0.0493688		nuclei multi:		31		0.0739857		0.0690008
nuclei mono:		413						nuclei mono:		388
NH4Cl_5 mM_B								NH4Cl_5 mM_Fe_B
nuclei multi:		33		0.0673469				nuclei multi:		32		0.0711111
nuclei mono:		457						nuclei mono:		418
NH4Cl_5 mM_C								NH4Cl_5 mM_Fe_C
nuclei multi:		23		0.047817				nuclei multi:		40		0.0796813
nuclei mono:		458						nuclei mono:		462
NH4Cl_5 mM_D								NH4Cl_5 mM_Fe_D
nuclei multi:		19		0.0361217				nuclei multi:		23		0.0512249
nuclei mono:		507						nuclei mono:		426
Experiment 3								Experiment 3
NH4Cl_5		0.0352465						NH4Cl_5_Fe		0.0759532
BC121_RANKL_NH4Cl_5_A		number of nuclei		Fusion index		mean		BC121_RANKL_NH4Cl_5_Fe_A		number of nuclei		Fusion index		mean
nuclei multi:		3		0.00934579		0.0352465		nuclei multi:		12		0.0508475		0.0759532
nuclei mono:		318						nuclei mono:		224
BC121_RANKL_NH4Cl_5_B								BC121_RANKL_NH4Cl_5_Fe_B
nuclei multi:		13		0.0637255				nuclei multi:		21		0.0833333
nuclei mono:		191						nuclei mono:		231
BC121_RANKL_NH4Cl_5_C								BC121_RANKL_NH4Cl_5_Fe_C
nuclei multi:		12		0.046332				nuclei multi:		26		0.0884354
nuclei mono:		247						nuclei mono:		268
BC121_RANKL_NH4Cl_5_D								BC121_RANKL_NH4Cl_5_Fe_D
nuclei multi:		6		0.0215827				nuclei multi:		19		0.0811966
nuclei mono:		272						nuclei mono:		215
Experiment 4								Experiment 4
NH4Cl_5		0.0673291						NH4Cl_5_Fe		0.108021
BC124_RANKL_NH4Cl_5_A		number of nuclei		Fusion index		mean		BC124_RANKL_NH4Cl_5_Fe_A		number of nuclei		Fusion index		mean
nuclei multi:		26		0.0687831		0.0673291		nuclei multi:		35		0.105105		0.108021
nuclei mono:		352						nuclei mono:		298
BC124_RANKL_NH4Cl_5_B								BC124_RANKL_NH4Cl_5_Fe_C
nuclei multi:		25		0.0762195				nuclei multi:		32		0.118959
nuclei mono:		303						nuclei mono:		237
BC124_RANKL_NH4Cl_5_C								BC124_RANKL_NH4Cl_5_Fe_D
nuclei multi:		23		0.0703364				nuclei multi:		38		0.1
nuclei mono:		304						nuclei mono:		342
BC124_RANKL_NH4Cl_5_D
nuclei multi:		19		0.0539773
nuclei mono:		333
Experiment 1								Experiment 1
NH4Cl_10		0.027188						NH4Cl_10_Fe		0.0714942
NH4Cl_10 mM_A		number of nuclei		Fusion index		mean		NH4Cl_10 mM_Fe_A		number of nuclei		Fusion index		mean
nuclei multis:		9		0.0289389		0.027188		nuclei multis:		33		0.0609982		0.0714942
nuclei monos:		302						nuclei monos:		508
NH4Cl_10 mM_B								NH4Cl_10 mM_Fe_B
nuclei multis:		6		0.0194805				nuclei multis:		28		0.0620843
nuclei monos:		302						nuclei monos:		423
NH4Cl_10 mM_C								NH4Cl_10 mM_Fe_C
nuclei multis:		3		0.0111524				nuclei multis:		37		0.0792291
nuclei monos:		266						nuclei monos:		430
NH4Cl_10 mM_D								NH4Cl_10 mM_Fe_D
nuclei multis:		15		0.0491803				nuclei multis:		42		0.0836653
nuclei monos:		290						nuclei monos:		460
Experiment 2								Experiment 2
NH4Cl_10		0.0264729						NH4Cl_10_Fe		0.066224
NH4Cl_10 mM_A		number of nuclei		Fusion index		mean		NH4Cl_10 mM_Fe_A		number of nuclei		Fusion index		mean
nuclei multi:		10		0.0171233		0.0264729		nuclei multi:		18		0.0616438		0.066224
nuclei mono:		574						nuclei mono:		274
NH4Cl_10 mM_B								NH4Cl_10 mM_Fe_B
nuclei multi:		15		0.033557				nuclei multi:		21		0.0875
nuclei mono:		432						nuclei mono:		219
NH4Cl_10 mM_C								NH4Cl_10 mM_Fe_C
nuclei multi:		15		0.0352113				nuclei multi:		21		0.0495283
nuclei mono:		411						nuclei mono:		403
NH4Cl_10 mM_D
nuclei multi:		7		0.02
nuclei mono:		343
Experiment 3								Experiment 3
NH4Cl_10		0.0176761						NH4Cl_10_Fe		0.0525835
BC121_RANKL_NH4Cl_10_A		number of nuclei		Fusion index		mean		BC121_RANKL_NH4Cl_10_Fe_A		number of nuclei		Fusion index		mean
nuclei multi:		0		0		0.0176761		nuclei multi:		19		0.0766129		0.0525835
nuclei mono:		253						nuclei mono:		229
BC121_RANKL_NH4Cl_10_B								BC121_RANKL_NH4Cl_10_Fe_B
nuclei multi:		13		0.0481481				nuclei multi:		9		0.0318021
nuclei mono:		257						nuclei mono:		274
BC121_RANKL_NH4Cl_10_C								BC121_RANKL_NH4Cl_10_Fe_C
nuclei multi:		3		0.0112782				nuclei multi:		16		0.0571429
nuclei mono:		263						nuclei mono:		264
BC121_RANKL_NH4Cl_10_D								BC121_RANKL_NH4Cl_10_Fe_D
nuclei multi:		3		0.0112782				nuclei multi:		15		0.0447761
nuclei mono:		263						nuclei mono:		320
Experiment 4								Experiment 4
NH4Cl_10		0.0306827						NH4Cl_10_Fe		0.082352
BC124_RANKL_NH4Cl_10_A								BC124_RANKL_NH4Cl_10_Fe_A		number of nuclei		Fusion index		mean
nuclei multi:		10		0.0293255		0.0306827		nuclei multi:		27		0.0762712		0.082352
nuclei mono:		331						nuclei mono:		327
BC124_RANKL_NH4Cl_10_B								BC124_RANKL_NH4Cl_10_Fe_B
nuclei multi:		8		0.0243161				nuclei multi:		17		0.0543131
nuclei mono:		321						nuclei mono:		296
BC124_RANKL_NH4Cl_10_C								BC124_RANKL_NH4Cl_10_Fe_C
nuclei multi:		15		0.0460123				nuclei multi:		24		0.118227
nuclei mono:		311						nuclei mono:		179
BC124_RANKL_NH4Cl_10_D								BC124_RANKL_NH4Cl_10_Fe_D
nuclei multi:		9		0.0230769				nuclei multi:		27		0.080597
nuclei mono:		381						nuclei mono:		308
