# Supplementary material for: Multinucleation resets human macrophages for specialized functions at the expense of their identity
Source: EMBO Rep. 2023 Jan 4;24(3):e56310. doi: 10.15252/embr.202256310 (PMC9986822; doi:10.15252/embr.202256310)
Supplement: Supplementary file 13 — Source Data for Figure 4 [file EMBR-24-e56310-s006.zip]

Archive with 7 entries (6 files):
- EMBOR-2022-56310V2-Figure_4D_Source_Data-sd.zip
- __MACOSX/
- __MACOSX/._EMBOR-2022-56310V2-Figure_4D_Source_Data-sd.zip
- EMBOR-2022-56310V2-Figure_4C_Source_Data-sd.zip
- __MACOSX/._EMBOR-2022-56310V2-Figure_4C_Source_Data-sd.zip
- EMBOR-2022-56310V2-Figure_4E_Source_Data-sd.zip
- __MACOSX/._EMBOR-2022-56310V2-Figure_4E_Source_Data-sd.zip
