# Supplementary material for: Multinucleation resets human macrophages for specialized functions at the expense of their identity
Source: EMBO Rep. 2023 Jan 4;24(3):e56310. doi: 10.15252/embr.202256310 (PMC9986822; doi:10.15252/embr.202256310)
Supplement: Supplementary file 14 — Source Data for Figure 5 [file EMBR-24-e56310-s011.zip]

Archive with 10 entries (7 files):
- Figure 5C/FBGC/
- Figure 5C/FBGC/IL4_mono.png
- Figure 5C/FBGC/IL4_multi.png
- Figure 5C/LGC/
- Figure 5C/LGC/IFNg_mono.png
- Figure 5C/LGC/IFNg_multi.png
- Figure 5C/Osteoclast/
- Figure 5C/Osteoclast/Osteoclast_mono.png
- Figure 5C/Osteoclast/Osteoclast_multi.png
- Figure 5C/phagocytosis.xlsx
