# Supplementary material for: Multinucleation resets human macrophages for specialized functions at the expense of their identity
Source: EMBO Rep. 2023 Jan 4;24(3):e56310. doi: 10.15252/embr.202256310 (PMC9986822; doi:10.15252/embr.202256310)
Supplement: Supplementary file 14 — Source Data for Figure 5 [file EMBR-24-e56310-s011.zip › Figure 5C/phagocytosis.xlsx]

## Sheet: Sheet1
IFNgamma - mononuclear					IL4 - mononuclear					RANKL - mononuclear
Buffy coat	mean area	mean intensity	mean intensity / mean area		Buffy coat	mean area	mean intensity	mean intensity / mean area		Buffy coat	mean area	mean intensity	mean intensity / mean area
BC KA120	540.74	284500	526.131		BC KA120	648.81	254200	391.794		BC KA120	617.61	193000	312.495
BC20	825.19	225100	272.786		BC20	786.28	224400	285.395		BC20	851.76	254900	299.263
BC23	828.48	294000	354.867		BC23	700.18	310400	443.315		BC23	677.91	258700	381.614
BC24	905.7	297800	328.806		BC24	850	211300	248.588		BC24	894.38	226500	253.248
BC25	796.87	171000	214.59		BC25	837.18	229400	274.015		BC25	812.75	230300	283.359
IFNgamma - multinuclear					IL4 - multinuclear					RANKL - multinuclear
Buffy coat	mean area	mean intensity	mean intensity / mean area		Buffy coat	mean area	mean intensity	mean intensity / mean area		Buffy coat	mean area	mean intensity	mean intensity / mean area
BC KA120	1736.36	719600	414.43		BC KA120	2170.34	1016000	468.129		BC KA120	1855.03	554700	299.025
BC20	1932.76	655200	338.997		BC20	2552.52	1057000	414.101		BC20	2010.51	740500	368.315
BC23	2027.94	866100	427.084		BC23	2264.68	1370000	604.942		BC23	1740.41	740500	425.474
BC24	2209.95	897800	406.254		BC24	2508.86	835700	333.099		BC24	2422.58	638600	263.603
BC25	2021.82	567500	280.688		BC25	2531.26	904500	357.332		BC25	2058.51	679600	330.142
