# Supplementary material for: Multinucleation resets human macrophages for specialized functions at the expense of their identity
Source: EMBO Rep. 2023 Jan 4;24(3):e56310. doi: 10.15252/embr.202256310 (PMC9986822; doi:10.15252/embr.202256310)
Supplement: Supplementary file 15 — Source Data for Figure 6 [file EMBR-24-e56310-s001.zip]

Archive with 6 entries (5 files):
- EMBOR-2022-56310V3-Figure_6_Source_Data-sd/
- EMBOR-2022-56310V3-Figure_6_Source_Data-sd/EMBOR-2022-56310V2-Figure_6G_Source_Data-sd.zip
- EMBOR-2022-56310V3-Figure_6_Source_Data-sd/Figure6D.xlsx
- EMBOR-2022-56310V3-Figure_6_Source_Data-sd/EMBOR-2022-56310V2-Figure_6C_Source_Data-sd.zip
- EMBOR-2022-56310V3-Figure_6_Source_Data-sd/EMBOR-2022-56310V2-Figure_6E_Source_Data-sd.zip
- EMBOR-2022-56310V3-Figure_6_Source_Data-sd/EMBOR-2022-56310V2-Figure_6F_Source_Data-sd.zip
