# Supplementary material for: Multinucleation resets human macrophages for specialized functions at the expense of their identity
Source: EMBO Rep. 2023 Jan 4;24(3):e56310. doi: 10.15252/embr.202256310 (PMC9986822; doi:10.15252/embr.202256310)
Supplement: Supplementary file 15 — Source Data for Figure 6 [file EMBR-24-e56310-s001.zip › EMBOR-2022-56310V3-Figure_6_Source_Data-sd/Figure6D.xlsx]

## Sheet: Sheet1
OCR
Time (minutes)	Mono				Multi
1.34654	56.8642	48.123	66.7506	64.7338	83.1939	115.938	96.0709	82.3058
7.98643	56.2767	46.7873	63.8879	61.7142	82.5006	119.302	92.0731	79.9139
14.6383	55.3571	50.4943	62.6188	61.1792	81.3456	113.807	90.9479	78.6191
21.3588	28.5774	21.2496	28.9692	38.6281	51.9125	56.9135	44.9442	29.0599
28.0106	26.1299	25.0517	27.1726	37.7084	52.2127	52.7901	43.3399	30.2802
34.5814	25.8875	15.4368	26.7205	37.9142	51.2262	53.1571	43.0421	30.3708
41.3047	266.05	187.604	188.367	188.935	369.394	477.778	304.009	269.421
47.9077	257.526	175.577	175.212	177.248	359.146	473.11	283.87	284.548
54.5569	253.835	173.167	170.086	174.296	347.955	441.472	290.208	294.489
61.2868	29.6496	19.2753	21.9023	20.9081	52.0841	30.5415	35.5332	25.7689
67.921	28.9491	21.0737	24.0425	21.7525	49.4515	31.7133	38.3755	30.3489
74.585	27.1947	20.176	23.9229	21.8618	46.6405	30.9349	38.1844	30.1477
